# Supplementary material for: Tissue sodium excess is not hypertonic and reflects extracellular volume expansion
Source: Nat Commun. 2020 Aug 24;11:4222. doi: 10.1038/s41467-020-17820-2 (PMC7445299; doi:10.1038/s41467-020-17820-2)
Supplement: Supplementary file 4 — Supplementary Data 1 [file 41467_2020_17820_MOESM4_ESM.xlsx]

## Sheet: Sheet1
		Variables	WKY NS	n	WKY HS	n	Change%	Fisher LSD		SHRSP NS	n	SHRSP HS	n	Change%	Fisher LSD		2-way ANOVA
																	Interaction		HS		Strain
Skin	ALL	Water content (%WW)	60,62 ± 4,17	17	62,44 ± 3,29	18	3.00231	ns	0.1007	56,29 ± 2,18	16	59,43 ± 2,91	17	5.57826	**	0.0071	ns	0.406	**	0.002	****	<0.0001
		Water content (mg/mgDW)	1,565 ± 0,261	17	1,683 ± 0,253	18	7.53994	ns	0.1081	1,293 ± 0,116	16	1,476 ± 0,186	17	14.1531	*	0.0164	ns	0.529	**	0.005	****	<0.0001
		Na⁺ content (mmol/gDW)	0,151 ± 0,033	16	0,156 ± 0,027	18	3.31785	ns	0.5876	0,113 ± 0,018	16	0,137 ± 0,026	17	20.6897	*	0.0211	ns	0.179	*	0.04	****	<0.0001
		Na⁺ concentration (mmol/l)	95,6 ± 8,0	16	92,5 ± 7,2	18	-3.30406	ns	0.2622	86,7 ± 7,8	16	92,0 ± 9,3	17	6.11162	0.08	0.0815	*	0.043	ns	0.602	ns	0.026
		K⁺ content (mmol/gDW)	0,083 ± 0,023	16	0,088 ± 0,012	18	6.35532	ns	0.3457	0,075 ± 0,010	16	0,082 ± 0,016	17	10.107	ns	0.1997	ns	0.778	ns	0.116	0.08	0.081
		K⁺ concentration (mmol/l)	52,7 ± 8,7	16	53,0 ± 7,3	18	0.550389	ns	0.9224	57,5 ± 7,5	16	55,9 ± 9,8	17	-2.76666	ns	0.612	ns	0.662	ns	0.761	0.08	0.076
		Na⁺ + K⁺ concentration (mmoll)	152,9 ± 12,7	16	147,0 ± 7,8	18	-3.85873	ns	0.3796	146,8 ± 7,6	16	150,4 ± 7,8	17	2.45232	ns	0.2895	ns	0.171	ns	0.859	ns	0.724
	M	Water content (%WW)	59,42 ± 4,11	8	63,28 ± 3,97	8	6.49613	*	0.0328	55,88 ± 2,57	6	58,16 ± 2,27	7	4.08017	ns	0.2412	ns	0.543	*	0.024	**	0.002
		Water content (mg/mgDW)	1,458 ± 0,240	8	1,754 ± 0,329	8	20.3018	*	0.0286	1,270 ± 0,132	6	1,394 ± 0,123	7	9.76378	ns	0.3435	ns	0.412	*	0.032	**	0.003
		Na⁺ content (mmol/gDW)	0,137 ± 0,027	8	0,161 ± 0,040	8	17.9094	ns	0.0964	0,101 ± 0,018	6	0,120 ± 0,018	7	18.4341	ns	0.2761	ns	0.785	ns	0.06	**	0.002
		Na⁺ concentration (mmol/l)	91,9 ± 7,3	8	91,2 ± 6,4	8	5.25781	ns	0.846	79,9 ± 6,5	6	85,4 ± 9,0	7	0.382068	ns	0.2211	ns	0.289	ns	0.416	**	0.005
		K⁺ content (mmol/gDW)	0,077 ± 0,018	8	0,090 ± 0,012	8	17.5594	ns	0.1118	0,076 ± 0,012	6	0,083 ± 0,021	7	9.35889	ns	0.4425	ns	0.607	ns	0.105	ns	0.511
		K⁺ concentration (mmol/l)	51,9 ± 9,5	8	52,4 ± 9,9	8	1.08004	ns	0.9188	60,00 ± 11,7	6	58,9 ± 12,6	7	-1.83364	ns	0.8628	ns	0.843	ns	0.948	0.09	0.092
		Na⁺ + K⁺ concentration (mmoll)	143,8 ± 9,1	8	143,6 ± 4,3	8	-0.139082	ns	0.9709	139,9 ± 6,1	6	144,3 ± 14,1	7	3.1451	ns	0.4282	ns	0.3	ns	0.5614	ns	0.666
	F	Water content (%WW)	61,70 ± 4,15	9	61,77 ± 2,65	10	0.113452	ns	0.9555	56,54 ± 2,01	10	60,31 ± 3,09	10	6.66785	**	0.0089	ns	0.067	ns	0.056	**	0.002
		Water content (mg/mgDW)	1,636 ± 0,272	9	1,626 ± 0,170	10	-0.611247	ns	0.9161	1,306 ± 0,111	10	1,534 ± 0,206	10	17.4579	*	0.0135	ns	0.067	ns	0.091	**	0.002
		Na⁺ content (mmol/gDW)	0,165 ± 0,033	8	0,151 ± 0,011	10	3.31785	ns	0.2106	0,121 ± 0,013	10	0,149 ± 0,024	10	20.6897	*	0.0125	**	0.009	ns	0.34	**	0.004
		Na⁺ concentration (mmol/l)	99,4 ± 7,1	8	93,5 ± 8,0	10	-5.88709	ns	0.0806	91,0 ± 5,2	10	96,7 ± 6,5	10	6.26649	0.09	0.0883	*	0.017	ns	0.974	ns	0.258
		K⁺ content (mmol/gDW)	0,090 ± 0,027	8	0,087 ± 0,013	10	-2.86734	ns	0.7428	0,074 ± 0,009	10	0,082 ± 0,013	10	10.7066	ns	0.3134	ns	0.345	ns	0.627	0.07	0.071
		K⁺ concentration (mmol/l)	53,5 ± 8,4	8	53,4 ± 4,9	10	-0.186811	ns	0.9727	55,9 ± 3,4	10	53,8 ± 7,4	10	-3.77527	ns	0.4879	ns	0.64	ns	0.606	ns	0.529
		Na⁺ + K⁺ concentration (mmoll)	152,9 ± 12,7	8	147,0 ± 7,8	10	-3.85873	ns	0.1757	146,8 ± 7,6	10	150,4 ± 7,8	10	2.45232	ns	0.409	ns	0.126	ns	0.701	ns	0.675
Liver	ALL	Water content (%WW)	69,44 ± 0,68	17	69,47 ± 0,93	18	0.0432028	ns	0.9111	68,43 ± 0,99	17	69,42 ± 1,09	18	1.44673	**	0.0029	*	0.039	*	0.027	*	0.022
		Water content (mg/mgDW)	2,274 ± 0,072	17	2,278 ± 0,100	18	0.175901	ns	0.9173	2,170 ± 0,097	17	2,275 ± 0,119	18	4.83871	**	0.0028	*	0.037	*	0.026	*	0.03
		Na⁺ content (mmol/gDW)	0,077 ± 0,007	17	0,075 ± 0,007	18	-1.8895	ns	0.5527	0,067 ± 0,006	17	0,074 ± 0,008	18	10.2827	**	0.006	*	0.018	ns	0.117	**	0.003
		Na⁺ concentration (mmol/l)	33,7 ± 2,7	17	33,1 ± 2,8	18	-2.01601	ns	0.4374	31,0 ± 1,9	17	32,3 ± 2,6	18	4.0981	ns	0.1563	ns	0.121	ns	0.637	**	0.006
		K⁺ content (mmol/gDW)	0,275 ± 0,015	17	0,272 ± 0,017	18	-0.873999	ns	0.679	0,272 ± 0,018	17	0,275 ± 0,017	18	0.991553	ns	0.6309	ns	0.528	ns	0.966	ns	0.953
		K⁺ concentration (mmol/l)	120,9 ± 7,3	17	118,8 ± 9,2	18	-1.73697	ns	0.4675	125,6 ± 8,1	17	120,8 ± 9,1	18	-3.82166	ns	0.1043	ns	0.512	ns	0.097	ns	0.107
		Na⁺ + K⁺ concentration (mmoll)	154,6 ± 6,8	17	152,7 ± 8,1	18	-1.22898	ns	0.4995	157,1 ± 9,6	17	153,0 ± 9,1	18	-2.6098	ns	0.1683	ns	0.608	ns	0.147	ns	0.488
	M	Water content (%WW)	68,94 ± 0,57	8	69,19 ± 1,06	8	0.362634	ns	0.618	67,96 ± 1,00	7	69,39 ± 1,29	8	2.10418	*	0.0128	ns	0.12	*	0.03	ns	0.295
		Water content (mg/mgDW)	2,221 ± 0,058	8	2,249 ± 0,115	8	1.26069	ns	0.6093	2,123 ± 0,095	7	2,273 ± 0,144	8	7.06547	*	0.0138	ns	0.128	*	0.031	ns	0.349
		Na⁺ content (mmol/gDW)	0,073 ± 0,006	8	0,072 ± 0,005	8	-1.54667	ns	0.7402	0,064 ± 0,004	7	0,076 ± 0,010	8	19.8425	**	0.002	*	0.011	*	0.03	ns	0.291
		Na⁺ concentration (mmol/l)	32,9 ± 2,8	8	32,1 ± 2,7	8	-2.64277	ns	0.5429	30,2 ± 2,1	7	32,8 ± 3,4	8	8.71438	ns	0.104	ns	0.108	ns	0.407	ns	0.356
		K⁺ content (mmol/gDW)	0,272 ± 0,007	8	0,266 ± 0,007	8	-2.49633	ns	0.3461	0,267 ± 0,016	7	0,271 ± 0,015	8	1.7636	ns	0.5314	ns	0.272	ns	0.835	ns	0.986
		K⁺ concentration (mmol/l)	122,7 ± 4,4	8	118,3 ± 8,6	8	-3.58598	ns	0.2508	125,6 ± 6,4	7	118,6 ± 10,0	8	-5.57325	ns	0.0951	ns	0.647	*	0.048	ns	0.58
		Na⁺ + K⁺ concentration (mmoll)	155,7 ± 6,0	8	150,3 ± 9,4	8	-3.46821	ns	0.2404	157,2 ± 9,8	7	151,4 ± 9,9	8	-3.68957	ns	0.2313	ns	0.941	0.1	0.098	ns	0.697
	F	Water content (%WW)	69,88 ± 0,42	9	69,72 ± 0,77	10	-0.228964	ns	0.683	68,76 ± 0,89	10	69,44 ± 0,99	10	0.988947	0.07	0.0669	ns	0.119	ns	0.322	*	0.011
		Water content (mg/mgDW)	2,321 ± 0,048	9	2,303 ± 0,084	10	-0.775528	ns	0.6614	2,303 ± 0,088	10	2,277 ± 0,108	10	-1.12896	0.06	0.0609	ns	0.107	ns	0.318	*	0.014
		Na⁺ content (mmol/gDW)	0,080 ± 0,007	9	0,078 ± 0,008	10	-2.14973	ns	0.5775	0,069 ± 0,005	10	0,073 ± 0,005	10	4.45117	ns	0.2949	ns	0.262	ns	0.748	***	<0.001
		Na⁺ concentration (mmol/l)	34,5 ± 2,6	9	33,9 ± 2,7	10	-1.48041	ns	0.6318	31,5 ± 1,7	10	31,9 ± 1,9	10	1.23888	ns	0.7035	ns	0.543	ns	0.931	**	0.002
		K⁺ content (mmol/gDW)	0,277 ± 0,020	9	0,278 ± 0,016	10	0.542299	ns	0.86	0,276 ± 0,018	10	0,278 ± 0,019	10	0.651466	ns	0.8301	ns	0.984	ns	0.783	ns	0.976
		K⁺ concentration (mmol/l)	119,3 ± 9,1	9	119,2 ± 9,1	10	-0.0838223	ns	0.9942	125,6 ± 9,4	10	122,4 ± 8,7	10	-2.54777	ns	0.4469	ns	0.599	ns	0.591	ns	0.123
		Na⁺ + K⁺ concentration (mmoll)	153,7 ± 7,6	9	154,5 ± 6,9	10	0.520494	ns	0.8284	157,0 ± 10,0	10	154,2 ± 8,8	10	-1.78344	ns	0.4603	ns	0.503	ns	0.718	ns	0.58
Lung	ALL	Water content (%WW)	79,75 ± 0,72	17	79,95 ± 0,40	18	0.250784	ns	0.5994	80,48 ± 1,50	16	81,66 ± 1,50	18	1.4662	**	0.0036	0.08	0.079	*	0.014	****	<0.001
		Water content (mg/mgDW)	3,944 ± 0,128	17	3,992 ± 0,098	18	-0.557809	ns	0.6736	4,156 ± 0,437	16	4,486 ± 0,462	18	7.94033	**	0.0052	0.08	0.083	*	0.022	****	<0.001
		Na⁺ content (mmol/gDW)	0,28 ± 0,024	17	0,281 ± 0,026	17	0.285103	ns	0.9618	0,325 ± 0,055	17	0,373 ± 0,072	18	14.8399	**	0.0055	*	0.049	*	0.043	****	<0.001
		Na⁺ concentration (mmol/l)	71,1 ± 4,7	17	70,5 ± 5,5	17	-0.829817	ns	0.8018	78,8 ± 8,1	16	82,1 ± 8,2	18	4.18835	ns	0.1626	ns	0.243	ns	0.414	***	<0.001
		K⁺ content (mmol/gDW)	0,32 ± 0,023	17	0,321 ± 0,018	17	0.343535	ns	0.8778	0,308 ± 0,022	17	0,304 ± 0,022	18	-1.20169	ns	0.6131	ns	0.642	ns	0.806	**	0.006
		K⁺ concentration (mmol/l)	80,8 ± 5,3	17	80,6 ± 4,7	17	-0.185713	ns	0.9533	75,3 ± 8,7	16	69,0 ± 9,7	18	-8.34441	*	0.0172	0.1	0.099	0.08	0.083	****	<0.001
		Na⁺ + K⁺ concentration (mmoll)	153,2 ± 9,8	17	151,1 ± 4,2	17	-1.37076	ns	0.4619	154,1 ± 9,9	16	151,1 ± 7,3	18	-1.94679	ns	0.2883	ns	0.815	ns	0.205	ns	0.836
	M	Water content (%WW)	79,43 ± 0,49	8	80,14 ± 0,26	8	0.893869	ns	0.1062	80,21 ± 0,90	6	81,25 ± 1,34	8	1.2966	*	0.0323	ns	0.605	**	0.009	**	0.005
		Water content (mg/mgDW)	3,864 ± 0,114	8	4,038 ± 0,066	8	4.50311	ns	0.1521	4,067 ± 0,236	6	4,356 ± 0,386	8	7.10597	*	0.0313	ns	0.51	*	0.013	**	0.006
		Na⁺ content (mmol/gDW)	0,282 ± 0,017	8	0,292 ± 0,026	7	3.54736	ns	0.6603	0,323 ± 0,039	7	0,372 ± 0,073	8	15.0867	*	0.0456	ns	0.241	0.08	0.081	***	0.001
		Na⁺ concentration (mmol/l)	73,0 ± 3,2	8	72,3 ± 5,7	7	-0.904605	ns	0.8321	81,6 ± 5,0	6	83,7 ± 8,5	8	2.67321	ns	0.5085	ns	0.533	ns	0.74	***	<0.001
		K⁺ content (mmol/gDW)	0,332 ± 0,025	8	0,321 ± 0,021	7	-3.36943	ns	0.3793	0,308 ± 0,026	7	0,312 ± 0,024	8	1.43089	ns	0.7259	ns	0.385	ns	0.706	0.06	0.064
		K⁺ concentration (mmol/l)	83,7 ± 2,9	8	79,6 ± 5,8	7	-4.86202	ns	0.2842	77,0 ± 6,0	6	72,3 ± 10,2	8	-6.14206	ns	0.2186	ns	0.9	ns	0.108	*	0.014
		Na⁺ + K⁺ concentration (mmoll)	159,1 ± 7,9	8	151,9 ± 2,4	7	-4.52546	*	0.0359	158,6 ± 5,4	6	156,0 ± 7,1	8	-1.63934	ns	0.4532	ns	0.335	0.05	0.05	ns	0.457
	F	Water content (%WW)	80,04 ± 0,80	9	79,80 ± 0,44	10	-0.29985	ns	0.6977	80,65 ± 1,79	10	81,98 ± 1,61	10	1.6491	*	0.0278	0.07	0.068	ns	0.195	**	0.002
		Water content (mg/mgDW)	4,016 ± 0,208	9	3,955 ± 0,107	10	-1.51892	ns	0.7366	4,210 ± 0,528	10	4,590 ± 0,509	10	9.02613	*	0.0356	0.09	0.086	ns	0.208	**	0.002
		Na⁺ content (mmol/gDW)	0,279 ± 0,031	9	0,274 ± 0,023	10	-1.8976	ns	0.8324	0,326 ± 0,066	10	0,374 ± 0,076	10	14.6536	0.06	0.0584	ns	0.138	ns	0.234	***	<0.001
		Na⁺ concentration (mmol/l)	69,4 ± 5,3	9	69,3 ± 5,2	10	-0.259217	ns	0.9572	77,1 ± 9,4	10	80,1 ± 8,1	10	4.73166	ns	0.2701	ns	0.418	ns	0.462	***	<0.001
		K⁺ content (mmol/gDW)	0,309 ± 0,014	9	0,321 ± 0,016	10	3.91206	ns	0.1534	0,308 ± 0,021	10	0,298 ± 0,020	10	-3.27709	ns	0.2173	0.06	0.062	ns	0.866	*	0.041
		K⁺ concentration (mmol/l)	78,5 ± 5,8	9	81,3 ± 5,8	10	3.59327	ns	0.429	74,2 ± 10,2	10	66,3 ± 8,9	10	-10.593	*	0.0278	*	0.037	ns	0.311	***	<0.001
		Na⁺ + K⁺ concentration (mmoll)	147,9 ± 8,5	9	150,6 ± 5,1	10	1.82556	ns	0.4687	151,3 ± 11,2	10	147,1 ± 4,7	10	-2.77594	ns	0.2366	ns	0.181	ns	0.755	ns	0.999
Skeletal Muscle	ALL	Water content (%WW)	75,57 ± 0,62	16	75,36 ± 0,77	18	-0.277888	ns	0.349	75,19 ± 0,58	18	75,14 ± 0,57	18	-0.0664982	ns	0.8007	ns	0.626	ns	0.4	0.06	0.063
		Water content (mg/mgDW)	3,096 ± 0,101	16	3,062 ± 0,124	18	-1.09819	ns	0.3546	3,033 ± 0,093	18	3,024 ± 0,010	18	-0.296736	ns	0.8015	ns	0.631	ns	0.405	0.06	0.055
		Na⁺ content (mmol/gDW)	0,074 ± 0,017	16	0,072 ± 0,008	18	-2.71214	ns	0.7372	0,078 ± 0,014	18	0,097 ± 0,021	18	23.5946	**	0.004	ns	0.155	**	0.008	*	0.023
		Na⁺ concentration (mmol/l)	24,0 ± 6,1	16	26,4 ± 6,5	18	9.91667	ns	0.3059	27,2 ± 5,5	18	32,5 ± 7,5	18	19.5077	*	0.0167	ns	0.355	*	0.018	**	0.004
		K⁺ content (mmol/gDW)	0,411 ± 0,044	16	0,402 ± 0,037	18	-2.23899	0.09	0.0942	0,397 ± 0,029	18	0,383 ± 0,035	18	-3.3535	ns	0.1709	ns	0.759	*	0.032	***	<0.001
		K⁺ concentration (mmol/l)	134,0 ± 9,7	16	131,5 ± 9,2	18	-1.86567	ns	0.4206	130,8 ± 8,6	18	128,1 ± 8,4	18	-2.06422	ns	0.3656	ns	0.965	ns	0.229	ns	0.131
		Na⁺ + K⁺ concentration (mmoll)	158,5 ± 6,0	16	157,5 ± 4,7	18	-0.630915	ns	0.5738	158 ± 4,8	18	160,6 ± 4,9	18	1.64557	ns	0.1316	ns	0.147	ns	0.513	ns	0.286
	M	Water content (%WW)	75,59 ± 0,48	8	75,70 ± 0,57	10	0.145522	ns	0.6835	75,31 ± 0,48	10	75,09 ± 0,48	10	-0.292126	ns	0.402	ns	0.377	ns	0.747	*	0.022
		Water content (mg/mgDW)	3,099 ± 0,081	8	3,117 ± 0,010	10	0.580833	ns	0.6679	3,052 ± 0,077	10	3,016 ± 0,078	10	-1.17955	ns	0.4098	ns	0.374	ns	0.765	*	0.021
		Na⁺ content (mmol/gDW)	0,065 ± 0,013	8	0,069 ± 0,007	10	6.23453	ns	0.4092	0,064 ± 0,004	10	0,075 ± 0,010	10	17.9499	*	0.0246	ns	0.284	*	0.031	ns	0.388
		Na⁺ concentration (mmol/l)	20,9 ± 4,5	8	22,2 ± 2,1	10	5.98086	ns	0.5503	23,3 ± 5,3	10	25,0 ± 2,9	10	7.02958	ns	0.4135	ns	0.888	ns	0.321	0.08	0.077
		K⁺ content (mmol/gDW)	0,433 ± 0,014	8	0,430 ± 0,020	10	-0.600601	ns	0.819	0,405 ± 0,032	10	0,409 ± 0,017	10	0.963915	ns	0.7198	ns	0.679	ns	0.932	**	0.004
		K⁺ concentration (mmol/l)	139,8 ± 4,4	8	138,8 ± 4,2	10	-0.715308	ns	0.7281	135,2 ± 7,0	10	135,5 ± 5,8	10	0.221893	ns	0.9182	ns	0.748	ns	0.858	0.06	0.059
		Na⁺ + K⁺ concentration (mmoll)	160,7 ± 4,7	8	159,7 ± 4,1	10	-0.622278	ns	0.6713	158,5 ± 3,0	10	160,5 ± 5,0	10	1.26183	ns	0.3723	ns	0.353	ns	0.738	ns	0.645
	F	Water content (%WW)	75,55 ± 0,80	8	75,09 ± 0,84	8	-0.608868	ns	0.2194	75,10 ± 0,66	8	75,18 ± 0,67	8	0.106525	ns	0.8297	ns	0.299	ns	0.456	ns	0.479
		Water content (mg/mgDW)	3,094 ± 0,128	8	3,018 ± 0,131	8	-2.45637	ns	0.2127	3,019 ± 0,106	8	3,031 ± 0,114	8	0.397483	ns	0.8255	ns	0.292	ns	0.45	ns	0.452
		Na⁺ content (mmol/gDW)	0,084 ± 0,016	8	0,088 ± 0,020	8	4.81499	ns	0.5416	0,089 ± 0,007	8	0,114 ± 0,008	8	28.8503	***	0.0002	*	0.023	**	0.003	**	0.002
		Na⁺ concentration (mmol/l)	27,6 ± 6,1	8	29,3 ± 7,0	8	6.49728	ns	0.4793	30,3 ± 3,4	8	38,6 ± 3,0	8	27.1678	***	0.0009	ns	0.888	ns	0.321	0.08	0.077
		K⁺ content (mmol/gDW)	0,389 ± 0,054	8	0,382 ± 0,032	8	-1.82613	ns	0.6885	0,390 ± 0,026	8	0,363 ± 0,033	8	-6.77618	ns	0.1294	0.07	0.065	**	0.006	**	0.001
		K⁺ concentration (mmol/l)	128,3 ± 10,3	8	126,4 ± 8,4	8	-1.4809	ns	0.624	127,3 ± 8,3	8	122,2 ± 4,3	8	-4.00628	ns	0.16	ns	0.536	ns	0.187	ns	0.323
		Na⁺ + K⁺ concentration (mmoll)	156,3 ± 6,7	8	155,7 ± 4,5	8	-0.383877	ns	0.8169	157,6 ± 5,9	8	160,7 ± 5,1	8	1.96701	ns	0.2183	ns	0.31	ns	0.495	0.09	0.092
Myocardium	ALL	Water content (%WW)	75,18 ± 0,49	17	75,55 ± 0,746	18	0.492152	ns	0.0566	75,65 ± 0,41	17	75,62 ± 0,50	17	-0.0396563	ns	0.8876	ns	0.148	ns	0.212	*	0.046
		Water content (mg/mgDW)	3,030 ± 0,078	17	3,093 ± 0,125	18	2.07921	ns	0.0507	3,108 ± 0,071	17	3,104 ± 0,086	17	-0.1287	ns	0.8835	ns	ns	ns	ns	0.05	0.05
		Na⁺ content (mmol/gDW)	0,125 ± 0,015	17	0,127 ± 0,016	18	1.5949	ns	0.6624	0,127 ± 0,013	17	0,127 ± 0,009	17	-0.157729	ns	0.9711	ns	0.74	ns	0.779	ns	0.923
		Na⁺ concentration (mmol/l)	41,3 ± 4,4	17	41,1 ± 4,1	18	-0.556496	ns	0.8585	40,8 ± 3,7	17	40,8 ± 2,8	17	0.0490316	ns	0.9878	ns	0.892	ns	0.909	ns	0.645
		K⁺ content (mmol/gDW)	0,326 ± 0,016	17	0,332 ± 0,016	18	1.99448	ns	0.1727	0,326 ± 0,012	17	0,322 ± 0,010	17	-1.07329	ns	0.4615	ns	0.141	ns	0.669	ns	0.157
		K⁺ concentration (mmol/l)	108,5 ± 6,5	17	107,6 ± 6,2	18	-0.829493	ns	0.6259	104,8 ± 4,7	17	104,0 ± 3,4	17	-0.763359	ns	0.6501	ns	0.989	ns	0.506	**	0.007
		Na⁺ + K⁺ concentration (mmoll)	149,8 ± 5,1	17	148,7 ± 4,9	18	-0.734312	ns	0.458	145,5 ± 4,3	17	144,8 ± 3,3	17	-0.4811	ns	0.6254	ns	0.867	ns	0.386	**	<0.001
	M	Water content (%WW)	75,3 ± 0,39	8	75,61 ± 0,81	8	0.411687	ns	0.2869	75,75 ± 0,30	7	75,73 ± 0,57	7	-0.0264026	ns	0.9586	ns	0.442	ns	0.487	ns	0.176
		Water content (mg/mgDW)	3,050 ± 0,062	8	3,104 ± 0,134	8	1.77049	ns	0.2619	3,126 ± 0,053	7	3,123 ± 0,098	7	-0.0959693	ns	0.955	ns	ns	ns	ns	ns	ns
		Na⁺ content (mmol/gDW)	0,120 ± 0,012	8	0,129 ± 0,020	8	7.23794	ns	0.1986	0,123 ± 0,008	7	0,123 ± 0,007	7	0.325998	ns	0.9602	ns	0.395	ns	0.357	ns	0.735
		Na⁺ concentration (mmol/l)	39,4 ± 3,6	8	41,4 ± 5,5	8	5.25781	ns	0.2758	39,3 ± 2,2	7	39,4 ± 2,1	7	0.382068	ns	0.9415	ns	0.486	ns	0.423	ns	0.439
		K⁺ content (mmol/gDW)	0,333 ± 0,011	8	0,331 ± 0,015	8	-0.210526	ns	0.909	0,328 ± 0,009	7	0,326 ± 0,007	7	-0.366412	ns	0.8386	ns	0.944	ns	0.82	ns	0.207
		K⁺ concentration (mmol/l)	109,1 ± 5,6	8	107,2 ± 8,2	8	-1.74152	ns	0.4909	104,9 ± 3,8	7	104,5 ± 1,6	7	-0.381316	ns	0.9004	ns	0.703	ns	0.574	0.1	0.099
		Na⁺ + K⁺ concentration (mmoll)	148,5 ± 5,8	8	148,6 ± 5,5	8	0.0673401	ns	0.949	144,1 ± 2,7	7	143,9 ± 2,7	7	-0.138793	ns	0.9283	ns	0.913	ns	0.982	*	0.012
	F	Water content (%WW)	75,07 ± 0,56	9	75,50 ± 0,73	10	0.572799	ns	0.1141	75,58 ± 0,48	10	75,54 ± 0,47	10	-0.0529241	ns	0.8914	ns	0.217	ns	0.294	ns	0.138
		Water content (mg/mgDW)	3,01 ± 0,09	9	3,084 ± 0,124	10	2.39044	ns	0.1116	3,096 ± 0,082	10	3,090 ± 0,079	10	-0.193798	ns	0.8893	ns	ns	ns	ns	ns	ns
		Na⁺ content (mmol/gDW)	0,130 ± 0,017	9	0,126 ± 0,013	10	-2.92308	ns	0.5547	0,130 ± 0,015	10	0,129 ± 0,010	10	-0.385505	ns	0.9314	ns	0.716	ns	0.629	ns	0.775
		Na⁺ concentration (mmol/l)	43,1 ± 4,4	9	40,8 ± 2,7	10	-5.19963	ns	0.1901	41,9 ± 4,3	10	41,8 ± 2,9	10	-0.167264	ns	0.9665	ns	0.36	ns	0.3304	ns	0.906
		K⁺ content (mmol/gDW)	0,320 ± 0,019	9	0,333 ± 0,017	10	3.96751	ns	0.0836	0,325 ± 0,014	10	0,320 ± 0,010	10	-1.53846	ns	0.479	0.09	0.086	ns	0.456	ns	0.438
		K⁺ concentration (mmol/l)	107,9 ± 7,5	9	107,9 ± 4,5	10	0	ns	0.9968	104,8 ± 5,5	10	103,6 ± 4,3	10	-1.14504	ns	0.6452	ns	0.747	ns	0.742	*	0.046
		Na⁺ + K⁺ concentration (mmoll)	151,0 ± 4,3	9	148,8 ± 4,6	10	-1.45695	ns	0.2748	146,6 ± 5,1	10	145,4 ± 3,6	10	-0.818554	ns	0.5443	ns	0.727	ns	0.232	*	0.011
		Data presented as mean ± SD. NS = normal salt, tap water; HS = high salt, 1% NaCl. *p<0.05, **p<0.01, ***p<0.001, ****p<0.0001. Source data are provided as a Source Data file
