# Supplementary material for: Tissue sodium excess is not hypertonic and reflects extracellular volume expansion
Source: Nat Commun. 2020 Aug 24;11:4222. doi: 10.1038/s41467-020-17820-2 (PMC7445299; doi:10.1038/s41467-020-17820-2)
Supplement: Supplementary file 6 — Source Data [file 41467_2020_17820_MOESM6_ESM.xlsx]

## Sheet: Figure 2A
Figure 2 - A			SKIN							LIVER							LUNG							SK. MUSCLE							MYOCARDIUM
		Na⁺ content (mmol/gDW)		WKY		SHRSP			Na⁺ content (mmol/gDW)		WKY		SHRSP			Na⁺ content (mmol/gDW)		WKY		SHRSP			Na⁺ content (mmol/gDW)		WKY		SHRSP			Na⁺ content (mmol/gDW)		WKY		SHRSP
				NS	HS	NS	HS				NS	HS	NS	HS				NS	HS	NS	HS				NS	HS	NS	HS				NS	HS	NS	HS
			Female	0.1447	0.1487	0.1358	0.161			Female	0.073	0.0841	0.0723	0.0663			Female	0.2786	0.2955	0.2789	0.3176			Female	0.07518	0.07718	0.08359	0.12237			Female	0.169	0.1274	0.148	0.1296
				0.1606	0.1603	0.118	0.1389				0.0776	0.0717	0.0646	0.069				0.3299	0.292	0.269	0.3806				0.08698	0.08924	0.08258	0.12702				0.1344	0.1367	0.1283	0.1503
					0.1487	0.2217*	0.149				0.0723	0.0758	0.0765	0.0682				0.3191	0.2929	0.3369	0.2958				0.08554	0.07396	0.08922	0.11153				0.1335	0.1114	0.1633	0.1187
				0.1783	0.1639	0.1305	0.1265				0.0825	0.0977	0.0744	0.0718				0.2952	0.2696	0.273	0.4604				0.10522	0.0809	0.09367	0.10724				0.1253	0.1184	0.1186	0.1379
				0.1261	0.1479	0.1121	0.1334				0.0767	0.0745	0.0617	0.0796				0.269	0.2587	0.3575	0.3879				0.1079	0.06952	0.08154	0.11371				0.1164	0.1066	0.1157	0.1154
				0.2064	0.1389	0.1415	0.1394				0.0939	0.0746	0.0636	0.0682				0.241	0.2586	0.364	0.4464				0.06112	0.11862	0.09039	0.1189				0.1223	0.1253	0.1159	0.1347
				0.1991	0.1357	0.0788*	0.2056				0.0755	0.1679*	0.0762	0.0827				0.2461	0.2221	0.2394	0.2738				0.07263	0.07089	0.10673	0.11828				0.1154	0.1302	0.1246	0.1297
				0.1856	0.1687	0.1078	0.1386				0.083	0.074	0.0699	0.0715				0.2591	0.2742	0.4698	0.3135					0.11549	0.08715	0.09899				0.1179	0.1193	0.1292	0.1242
				0.1161	0.1591	0.1056	0.1237				0.0856	0.0733	0.0658	0.0716				0.2759	0.2732	0.3239	0.5014				0.07995	0.11601	0.0883	0.11101				0.1362	0.1518	0.1316	0.1279
					0.1402	0.1142	0.1685					0.0789	0.0692	0.0762					0.3029	0.3495	0.3627					0.07203	0.08316	0.11327					0.1352	0.1217	0.1231
			Male	0.1452	0.1411	0.0944	0.0868			Male	0.0696	0.0706	0.0891*	0.0894			Male	0.2642		0.322	0.4038			Male	0.05675	0.06523	0.06817	0.06743			Male	0.1408	0.1196	0.1229	0.1231
				0.1606	0.1661		0.1252				0.0647	0.0652	0.0685	0.0601				0.3137	0.3287	0.2693	0.3556				0.05141	0.06412	0.06877	0.07259				0.1278	0.1137	0.1121	0.119
				0.1311	0.1373	0.0867					0.0829	0.0717	0.0637	0.0698				0.2987	0.2481	0.3042	0.4929				0.08694	0.08214	0.06258	0.07303				0.1115	0.1073	0.1317	0.1267
				0.0997	0.1406	0.1137	0.1201				0.0687	0.0724	0.0582	0.0752				0.2874	0.2855	0.392	0.3002				0.06131	0.06152	0.05834	0.07859				0.1162	0.1068	0.122	0.1331
				0.1082	0.1944	0.1255	0.1147				0.0724	0.0667	0.0587	0.078				0.2664	0.2877	0.3099	0.3154				0.0785	0.20159*	0.0609	0.05919				0.1065	0.1445	0.1123	0.1157
				0.1825	0.1113	0.0844	0.1446				0.0802	0.08	0.0654	0.0686				0.2738	0.2835	0.3117	0.3055				0.07239	0.06495	0.06108	0.08244				0.1146	0.1291	0.1292	0.1154
				0.1295	0.2395	0.2488*	0.1132				0.077	0.0756	0.0665	0.087				0.2743	0.3186	0.3506	0.3369				0.05773	0.07222	0.06747	0.07938				0.1325	0.157	0.1287
				0.1372	0.1604		0.1318				0.069	0.0732		0.0807				0.277	0.2913		0.4274				0.05206	0.07048	0.11207*	0.09027				0.1114	0.1533		0.1284
		Water content (%WW)		WKY		SHRSP			Water content (%WW)		WKY		SHRSP			Water content (%WW)		WKY		SHRSP			Water content (%WW)		WKY		SHRSP			Water content (%WW)		WKY		SHRSP
				NS	HS	NS	HS				NS	HS	NS	HS				NS	HS	NS	HS				NS	HS	NS	HS				NS	HS	NS	HS
			Female	61.6883	63.6364	60.1626	62.406			Female	69.25	69.81	69.47	68.66			Female	79.82	80.51	81.35	81.37			Female	75.5814	74.9304	74.5645	74.7059			Female	76.03	75.19	75.58	75.25
				61.9672	63.5638	55.6604	60.2273				70.03	68.78	68.33	68.92				81.59	80.19	80.28	81.66				76.1644	75.7576	69.28*	74.6939				74.83	75.89	75.51	75.66
				60.2076	60.3687	54.1985	59.0106				69.54	68.75	69.43	67.58				80.96	80.24	80.51	80.59				75.7685	75.7042	74.7126	75.663				75.34	74.41	76.13	74.7
				64.2857	63.1399	57.5397	57.3099				69.65	70.97	69.44	70.02				80.09	79.24	79.84	83.79				73.8544	75.7009	73.8824	75.1412				75.3	75.2	74.94	75.54
				54.6816	63.3663	55.3371	56.9921				69.45	69.71	66.56	70.12				79.86	79.51	81.28	82.8				76.2626	75.2363	76.1404	74.9499				74.67	74.77	75	75.06
				64.8415	56	59.7444	57.9251				70.37	69.58	68.2	68.57				80.11	79.9	81.73	83.94				75.6039	75.448	75.1527	74.4726				74.92	75.49	75.56	76.26
				67.1498	58.6093	55.8739	65.651				70.15	77.84*	68.97	69.85				79.51	79.2	78.02	79.75				75.6228	74.2553	75.5034	74.9221				75	75.81	75.89	76.01
				64.4385	62.5	56.1702	61.5873				70.4	70.61	69.18	69.77				79.44	79.91	84.55	80.31					76.0252	75	70.85*				74.05	75.16	75.51	75.73
				56	64.2254	56.1151	57.6159				70.09	69.13	69.07	71				78.96	79.85	78.72	84.21				71.55*	73.3634	75.6238	76.6972				75.5	77	76.45	75.89
					62.3306	54.6341	64.3799					70.18	68.95	69.94					79.49	80.19	81.39					74.4817	75.3219	75.3425					76.03	75.21	75.33
			Male	63.6015	62.5	55.4545	53.3724			Male	68.81	68.78	68.99	71.9			Male	78.99	80.14	80.79	82.06			Male	75.8621	76.2238	74.7253	75.1825			Male	75.25	75.07	75.71	76.69
				61.6767	63.369		58.5657				68.12	68.15	68.71	69.4				79.77	80.47		81.75				75.6364	74.8214	75.641	74.4118				75.99	75.18	75.59	75.82
				58.0292	61.2022	52					68.53	68.59	68.27	68.23				80	80	79.78	83.33				75.3363	75.9674	75.7991	74.7934				74.94	74.09	75.68	75.12
				52.6846	60.6648	56.9182	57.5				69.01	70.61	68.47	68.43				79.55	80.14	81.67	80.06				75.9386	76.0286	72.04*	74.7126				75.13	75.82	75.5	75.98
				54.251	66.2404	59.2375	60.084				69.7	70.91	66.56	70.18				78.59	80.27	79.1	80.85				74.7634	76.3441	75.2033	75.162				74.72	76.75	75.48	75.43
				63.6605	57.8231	54.1796	59.4901				68.75	69.47	66.55	68.95				79.1	79.9	79.82	79.25				76.3092	74.9164	74.6171	75.0469				75.35	76.04	76.34	75.09
				60.6154	71.0366	57.4713	59.3985				69.8	68.14	68.16	80.1*				79.53	80.45	80.12	80.43				75.1825	75.717	75.592	75.463				75.56	76.11	75.95
				60.8069	63.3929		58.7138				68.79	68.88		68.63				79.87	79.71		82.27				75.7143	75.5556	75.6148	75.9554				75.49	75.81		76.01
		Na⁺ + K⁺ concentration (mmoll)		WKY		SHRSP			Na⁺ + K⁺ concentration (mmoll)		WKY		SHRSP			Na⁺ + K⁺ concentration (mmoll)		WKY		SHRSP			Na⁺ + K⁺ concentration (mmoll)		WKY		SHRSP			Na⁺ + K⁺ concentration (mmoll)		WKY		SHRSP
				NS	HS	NS	HS				NS	HS	NS	HS				NS	HS	NS	HS				NS	HS	NS	HS				NS	HS	NS	HS
			Female	136.54	134.36	146.96	159.09			Female	164.32	160.08	156.55	152.62			Female	150.22	153.52	133.7	144.82			Female	153.195	154.524	166.199	169.035			Female	145.35	151.84	151.11	145.31
				158.73	145.07	151.47	155.27				159.49	162.17	168.52	161.83				147.64	154.67	144.97	149.49				150.428	160.28	148.115	165.802				149.5	140.93	145.3	146.89
					146.3	257.92*	150.88				154.71	161.19	157.61	158.72				149.37	150.79	165.59	149.69				167.118	157.353	160.518	163.451				149.31	150.13	151.01	150.58
				145.68	145.72	157.49	160.02				152.43	140.22	154.46	155.06				150.31	148.82	152.6	147.55				150.16	147.22	155.098	151.784				145.65	148.73	146.06	148.55
				154.59	145.96	141.37	150.86				146.42	159.31	166.63	142.32				147.8	149.05	152.77	144.27				160.418	152.435	165.833	162.085				151.67	142.85	154.32	147.93
				172.85	156.63	150.72	152.79				139.92	149.96	151.45	155.77				135.54	139.89	149.07	137.92				158.572	158.453	153.167	159.699				156.1	152.78	146.34	141.03
				165.72	153.55	92.7*	155.34				149.84	151.97	172.5	154.09				135.77	146.41	150.12	148.88				162.068	161.77	151.666	160.572				150.67	147.22	146.98	145.53
				150.79	159.67	135.34	139.83				154.8	156.22	154.91	150.06				150.61	155.08	138.54	143.02					158.679	156.45	160.384				158.33	149.59	185.46*	147.11
				138.35	138.68	139.17	142.25				161.35	155.72	138.79	140.9				163.99	149.55	171.08	151.56				148.73	150.912	157.462	160.606				152.53	156.43	139.64	141.25
					143.56	152.21	138.07					148.61	148.99	170.85					157.73	154.96	154.05					155.594	161.556	153.778					147.11	138.93	139.72
			Male	144.35	152.28	148.16	120.07			Male	152.03	159.27	171.41	133.32			Male	156.6		152.38	144.8			Male	162.289	160.236	159.545	167.433			Male	157.35	154.75	146.8	140.85
				154.73	142.14		142.05				160.09	156.31	160.68	146.91				166.03	151.93		150.79				160.576	157.823	160.518	158.89				142	146.95	146.09	140.46
				152.72	146.97	136.64					163.52	152.75	146.48	151.01				152.77	152.53	154.74	162.13				166.576	160.274	161.238	154.84				148.62	158.32	147	147.82
				142.05	143.74	132.18	154.95				147.9	148.36	143.9	166.17				157.99	149.67	160.03	157.06				157.643	165.852	156.471	164.854				154.23	145.24	141.89	146.12
				147.08	139.07	139.52	141.9				150.75	131.63	156.75	154.81				157.89	152.8	155.7	149.8				165.584	151.686	155.457	157.145				151.9	145.2	144.87	143.36
				141.73	142.65	143.18	139.56				163.82	146.47	165.47	152.06				175.48	147.8	167.39	164.95				153.666	163.147	163.346	165.525				147.31	141.4	141.1	145.11
				142.58	139.64	242.91*	145.99				154.13	146.94	155.49	93.99*				153.37	154.14	161.17	162.37				163.278	158.951	155.795	160.627				145.44	147.3	141.21
				124.78	142.17		165.53				152.99	160.94		155.29				152.68	154.71		156.1				155.682	160.013	155.914	154.432				140.83	149.69		143.7
			* automatically identified outliers							* automatically identified outliers														* automatically identified outliers							* automatically identified outliers

## Sheet: Figure 2B
Figure 2 - B		SKIN						LIVER						LUNG						SK. MUSCLE						MYOCARDIUM
TonEBP gene expression			WKY		SHRSP				WKY		SHRSP				WKY		SHRSP				WKY		SHRSP				WKY		SHRSP
			NS	HS	NS	HS			NS	HS	NS	HS			NS	HS	NS	HS			NS	HS	NS	HS			NS	HS	NS	HS
			5.45	5.581	5.29	5.403			6.461	6.418	6.366	5.819			7.009	7.036	7.19	7.292			4.73	5.818	5.718	4.9			6.95	7.004	7.695	7.202
			6.001	5.45	5.639	5.174			6.318	6.231	6.588	6.103			6.553	7.179	6.994	7.704			5.997	6.006	5.003	5.824			7.023	7.497	6.504	7.242
			5.819	5.152	7.529	5.565			7.856	6.472	6.028	5.888			6.665	7.353	7.111	7.055			6.366	6.293	5.368	5.355			7.569	6.8	7.188	7.417
			5.163	5.111	5.809	5.593			5.986	7.796	6.116	7.229*			6.846	7.111	7.597	7.281			5.444	5.494	5.574	4.95			6.603	7.003	6.715	6.469
			5.676	5.135	5.296	5.229			6.227	5.453	6.357	6.154			7.088	6.977	7.524	6.798			6.633	4.823	5.784	4.72			7.223	6.501	6.355	4.464
			5.79	5.271	5.416	5.888			6.605	7.305	6.687	6.282			7.407	7.602	6.963	7.423			4.837	5.693	5.4	5.48			6.787	6.627	6.155	6.075
			5.872	5.226	6.024	5.453			6.45	5.929	6.653	6.285			7	7.202	7.35	7.112			4.838	5.482	5.835	4.785			6.548	7.047	6.896	6.706
			5.753	5.623	5.341	5.42			6.351	6.638	6.727	6.253			7.294	7.576	7.141	6.507			5.203	4.557	5.363	4.792			6.943	6.405	6.935	6.646
			6.3	5.17	5.437	4.972			5.043	6.19	6.726	6.032			7.482	7.406	7.912	7.072			5.185	4.738	4.675	4.792			7.118	7.349	6.913	7.458
				5.12		4.786				6.408	6.29	6.319				7.348	7.21	6.871						4.721				7.062	7.635	7.677
			5.611	5.586	6.072	6.311															4.979	5.012	5.222	5.313			6.942	7.018	7.171	7.224
			5.654	5.68	5.898	6.041			6.224	6.617	5.824	6.329			7.179	6.672	7.45	6.425			5.386	4.844	5.022	4.876			6.794	7.143	7.549	8.48
			5.482	5.401	5.592	5.861			5.156	6.49	6.228	5.845			6.89	7.039	7.411	6.74			5.204	4.751	5.102	6.997*			6.844	7.209	7.275	6.581
			5.181	5.689	5.52	5.486			6.599	6.018	7.124	7.006			7.04	7.074	6.829	6.512			4.636	4.796	5.112	5.115			7.014	6.965	7.243	6.728
			5.707	5.895	5.692	5.251			7.091	6.816	6.851	5.836			6.847	6.092	6.895	6.935			4.995	4.977	5.622	4.836			6.729		7.148	6.946
			5.242	5.356	5.971	5.355			6.527			6.535			7.246	7.016	6.813	7.066			5.508	5.613	4.901	5.005			5.905	6.692		7.302
			5.718	5.678	6.572	5.259			6.031	6.352	6.233	6.629			7.019	6.652	7.27	6.498			4.85	5.389	5.073	6.105			8.543	6.982	7.241	6.513
			5.178	5.533	5.512				6.688	7.323	6.638	6.362			7.118	6.644	6.691	6.751			5.365	5.676	4.617	5.141			5.937	6.69	6.694	6.963
									7.315	6.564	6.3				6.806	7.034	6.753	6.807
									* automatically identified outliers												* automatically identified outliers

## Sheet: Figure 3a,b
Figure 3 - a,b
	First KPSS_mN/mm2		WKY		SHRSP			Second KPSS_(%first)		WKY		SHRSP
			NS	HS	NS	HS				NS	HS	NS	HS
		Female	8.89561	8.20158	9.25396	9.41106			Female	96.2253	101.565	95.3786	60.8682
			7.71707	6.87853	12.7105	9.38347				105.48	99.5131	97.8082	84.4925
			5.38788	7.48699	11.6464	9.21793				106.57	97.5397	83.2596	84.5299
			4.83616	4.17966	7.05027	11.0973				105.162	93.691	99.2781	100.226
			10.3188	9.85729	8.21261	8.83473				91.3455	87.7088	106.387	97.361
			8.48438	8.63013	9.95972	14.5475				88.5548	104.433	93.8631	90.2749
			6.5987	8.78803		12.778				98.3139	105.197		96.2182
			8.51976	7.9411	8.90041	8.69985				104.725	100.121	81.4959	93.0628
				8.7314	8.64763	10.4					101.287	134.182
				6.37729		6.98304					106.529		95.4471
		Male	7.23549	7.07391	10.1186	11.3862			Male	93.5229	98.844	96.0629	85.5633
			8.46544	9.49326	10.3312	7.86417				105.642	103.54	93.6263	79.6029
			8.47741	7.85749	8.04757	10.4658				99.5703	103.326	101.013	103.884
			10.1014	9.55499	12.0585	10.5084				106.839	104.885	95.6801	100.021
			11.2732	8.99908	10.8696	10.1569				99.1692	106.178	91.3251	88.5767
			9.95171	8.23637	9.92981	4.40262				91.3768	99.4257	98.7251	103.642
			10.4103	8.00002		11.1147				104.099	104.05		94.1634
			8.53414	9.00692						98.1826	102.04

## Sheet: Figure 3 c
Figure 3 - c (and Supplemental Table 1)
	In vivo High Na (HS diet)
	% 62.5 mM KCl response	Log [U4669]M	WKY - NS																WKY - HS																		SHRSP - NS
			Male								Female								Male								Female										Male						Female
		-10	0	0	0	0	0	0	0	0	0	0	0	0	0	0	0	0	0	0	0	0	0	0	0	0	0	0	0	0	0	0	0	0	0	0	0	0	0	0	0	0	0	0	0	0	0	0	0
		-9.5	0	0	0.05	0	0	0	0	0	0	0	0	0	0	0	0	0	0	0	0	0	0	0	0	0	0	0	0	0.02	0	0	0	0	0	0	0	0	0	0	0	0	0	0	0	0	0	0	0
		-9	0	0.03	0.05	0	0	0	0	0	0	0	0	0	0	0	0.05	0	0	0.04	0	0	0	0	0	0	0.04	0.05	0	0.16	0	0	0	0	0	0	0.46	0	0	0	0.56	0	0	0	0	0	0	0	0.04
		-8.5	0.62	0	0.05	0	0	0	0	0	0	0	4.98	0.16	0	0	0	0	0	0.6	0	0	0	0	0	0	0.04	0.05	0	1.43	0.57	0	0	1.91	0	0	0.46	1.18	0.51	0	1.11	0.99	0	0	0	0	0.95	0	1
		-8	1.13	0.52	0.79	18.16	2.21	0	0.37	0.9	0	0	39.36	0.16	0.39	0.71	0.76	1.13	1.49	0.53	1.24	0	0	0	0.47	1.16	0.04	0.82	0.63	13.92	4.46	0	0.62	44.65	1.03	0	8.66	13.91	14.97	3.17	6.06	11.75	1.03	0	1.31	0.03	2.79	0	9.55
		-7.5	2.3	9.71	27.48	58.76	52.77	0.99	5.32	6.28	1.8	6.26	62.93	4.11	10.68	4.47	4	50.84	23.09	3.34	44.21	2.99	1.36	0	34.25	14.37	0.53	30.96	32.72	36.24	81.06	2.36	53.83	67.76	1.61	5.47	46.85	52.96	67.51	53.01	60.58	72.95	10.95	0	3.24	3.9	23.17	0	61.91
		-7	42.61	62.28	76.4	69.98	65.04	17.31	59.78	65.68	22.4	68.32	83.17	25.66	75.08	65.22	64.57	72.53	63.59	57.53	66.6	60.93	50.13	3.4	65.37	56.98	44.96	70.24	78.42	58.15	92.19	61.29	71.05	80.71	3.85	35.01	58.16	82.91	75	75.55	77.13	93.66	94.94	66.91	73.87	66.14	83.24	60.73	82.07
		-6.5	68.16	75.02	84.59	75.91	66.59	37.22	68.82	73.61	78.44	76.66	95.73	76.81	83.36	77.07	73.53	78.2	73.74	64.18	72.05	72.23	62.16	24.11	69.47	67.01	57.62	77.8	89.49	67.82	98.32	63.82	72.36	85.44	58.75	58.56	61.58	97.86	81.01	83.41	78.31	103.61	103.91	95.89	97.46	81.44	102.79	75.83	88.18
		-6	73.97	79.08	88.71	79.42	66.59	45.18	69.24	76.42	93.39	77.33	100.05	87.01	86.17	79.26	76.32	81.64	78.03	65.28	73.91	72.91	66.78	40.24	70.88	71.29	59.87	77.8	95.08	74.05	103.85	66.89	72.36	86.06	69.42	65.54	62.84	105.84	82.04	84.85	78.31	109.08	107.94	101.51	100.65	85.97	115.69	82.38	91.23
		-5.5	73.97	79.11	88.71	79.42	66.59	50.69	69.24	76.42	95.31	80.03	100.05	97.2	86.17	79.26	76.32	81.64	78.03	65.28	73.91	72.91	66.78	50.67	70.88	71.29	59.87	77.8	95.08	74.05	103.85	66.89	72.36	86.06	70.77	65.54	62.84	105.84	82.04	84.85	78.31	109.08	107.94	105.57	100.65	85.97	116.64	87.22	91.23
	% U4669 preconstriction	Log [SNP]M	WKY - NS													WKY - HS																SHRSP - NS												SHRSP - HS
			Male								Female					Male							Female									Male					Female							Male
		-10	100	100	100	100	100	100	100	100	100	100	100	100	100	100	100	100	100	100	100	100	100	99.0984	100	100	100	100	100	100	100	100	100	100	100	100	100	100	100	100	100	100	100	100	100	100	100	100	100
		-9.5	100	97.9381	99.4937	97.2861	93.8602	96.4373	100	100	100	100	98.9967	100	100	100	96.8188	100	100	100	100	100	100	99.0984	100	100	100	100	93.3694	97.3973	100	100	100	99.265	100	100	69.6684	91.3359	91.9646	100	100	92.1257	100	97.6642	98.6838	100	100	100	100
		-9	100	94.3971	97.6582	96.4012	80.7903	95.2703	100	96.3052	100	93.5403	95.8528	100	97.8202	97.3214	88.5201	100	100	96.1317	100	100	100	85.2389	97.9063	100	100	96.0988	82.4087	96.4141	100	72.6544	93.4579	97.4736	113.812	100	48.8147	77.3122	88.6464	96.657	100	84.2514	100	97.6642	98.7618	93.3522	99.6754	100	100
		-8.5	94.9868	71.403	89.8101	87.1976	44.6808	92.3833	100	71.0173	94.3262	69.0563	90.7023	98.2571	70.2316	88.75	75.2421	79.9528	91.4894	95.5144	100	100	94.5989	77.1828	94.3526	95.2859	100	68.2055	78.9581	94.679	100	44.587	77.2586	92.1452	79.8355	98.9151	36.8729	56.7545	73.354	77.8962	95.053	60.0398	96.9213	97.5182	96.3624	82.7911	95.8615	100	100
		-8	72.19	25.1457	65.443	61.2389	5.41033	82.801	100	38.0518	77.6596	22.231	82.2742	77.0516	23.3651	52.8571	44.0526	71.816	56.0851	94.1975	96.4981	90.5976	90.0234	41.2954	83.9945	69.402	4.28489	32.3147	60.8931	90.1099	92.5791	8.82117	64.3821	66.4217	48.7805	91.0657	16.2089	18.1352	44.3751	43.3134	80.317	38.7796	61.0034	43.0657	90.3252	62.3291	82.0395	100	100
		-7.5	41.0026	5.60287	37.2785	22.7729	2.85714	69.4717	100	13.3397	66.3121	9.26422	66.7558	40.5229	6.33515	27.8571	17.2199	40.2712	13.1915	92.9218	93.2555	38.4861	55.964	3.54894	71.6529	23.7451	2.66358	8.12744	20.9066	41.4691	84.9148	3.76905	48.1828	30.6385	13.3012	82.1315	10.4276	10.2058	13.6341	12.017	58.9477	13.8783	37.3432	29.489	68.7299	23.6209	55.0446	81.06	51.7007
		-7	13.9314	2.10668	10.5696	8.14159	0.911854	49.3858	89.1656	7.29367	33.3333	4.25398	40.602	10.4575	4.29155	16.6071	3.18119	9.08019	5.31915	88.4362	90.4021	14.9004	38.1093	1.74659	43.4986	19.6857	1.79502	0	2.09743	37.0735	71.6545	2.56616	24.1952	12.1268	7.71412	45.5648	7.39325	5.72692	8.03543	5.18655	31.1584	9.25219	24.5724	13.5766	39.7055	5.09194	23.3703	36.4031	21.0884
		-6.5	7.4934	1.34469	3.67089	6.37168	0.911854	33.1695	71.6033	5.9501	27.6596	3.10383	27.0234	6.75381	4.29155	11.0714	3.18119	5.48349	4	79.1358	88.4565	7.49004	22.206	1.74659	34.6005	0.654736	1.79502	0	1.08254	7.22961	69.8297	2.40577	20.8723	6.339	6.60805	23.9949	5.87757	5.72692	7.2578	4.06259	14.6312	6.20127	13.626	11.2409	28.9475	2.21594	7.62781	17.6368	11.7158
		-6	6.70185	1.34469	3.73418	4.48378	0.911854	17.0147	31.28	5.9501	22.3404	3.10383	19.7324	6.75381	4.29155	8.92857	3.18119	3.65566	4	57.6543	78.3398	7.49004	8.17704	1.74659	29.146	0.654736	1.79502	0	0.947226	5.37883	52.9197	1.36327	16.0955	4.27193	6.60805	8.04084	5.30863	5.72692	6.48018	4.06259	5.05354	4.72395	2.96465	9.0511	24.0705	2.21594	7.62781	12.2502	10.582
		-5.5	6.70185	1.34469	3.73418	4.48378	0.911854	12.1622	17.6059	5.9501	16.6667	3.10383	12.5084	6.75381	4.29155	8.57143	3.18119	3.65566	4	46.7078	67.834	7.49004	8.17704	1.74659	26.1432	0.654736	1.79502	0	0.947226	5.37883	37.8346	1.28308	15.9917	4.27193	6.60805	4.08424	4.45521	5.72692	6.48018	4.06259	4.94697	4.82339	0.969213	6.86131	20.5109	2.21594	7.62781	10.7732	5.97128
		-5	6.70185	1.34469	3.73418	4.48378	0.911854	8.29238	13.4993	5.9501	17.0213	3.10383	9.36455	6.75381	4.29155	8.57143	3.18119	3.65566	4	35.144	44.6174	7.49004	8.17704	1.74659	19.449	0.654736	1.79502	0	0.947226	5.37883	26.399	0.080192	15.9917	4.27193	6.60805	-1.91449	4.45521	5.72692	6.48018	4.06259	4.94697	4.72395	0.969213	6.68613	16.8732	2.21594	7.62781	10.7732	5.82011
		-4.5	6.70185	1.34469	3.73418	4.48378	0.911854	6.44963	13.4993	5.9501	11.3475	3.10383	2.14047	6.75381	4.29155	8.57143	3.18119	3.65566	4	30.0411	35.668	7.49004	8.17704	1.74659	17.3554	0.654736	1.79502	0	0.947226	5.37883	26.399	-0.08019	15.9917	4.27193	6.60805	-1.91449	4.45521	5.72692	6.48018	4.06259	4.94697	4.72395	0.969213	4.52555	15.557	2.21594	7.62781	10.7732	2.34316
[truncated: 18 more columns]

## Sheet: Figure 3 d
Figure 3 - d (and Supplemental Table 2)
	Ex vivo hypertonic Na (+15 mmol/l)
	% 62.5 mM post-incub KCl	Log [U4669]M	WKY												WKY - HT											SHRSP											SHRSP - HT
			Male								Female				Male							Female				Male						Female					Male						Female
		-10	0	0	0	0	0	0	0	0	0	0	0	0	0	0	0	0	0	0	0	0	0	0	0	0	0	0	0	0	0	0	0	0	0	0	0	0	0	0	0	0	0	0	0	0	0	0
		-9.5	0	0	0	0	0	0	0	0	0	0	0	0	0	0	0	0	0	0	0	0	0	0	0	0.58	0	0	0	0	0	0	0	0	0	0	0	0	0	0	0	0	0.18	0	0	0	0	0
		-9	0	0	0	0	1.9	0	0	0	0.14	0	0.45	0	0	0	0	0	0	0	0	0	0	0	0	1.04	0	0	0	0	0	0	0	0	0	3.49	0.54	0	0	0	0	0	0.18	0	0	0	0	0
		-8.5	2.64	0	11.9	0	4.31	0	0	0	1.24	0.05	0.56	0	9.57	0.92	44.4	0	0	0	0	0	0	-0.05	0	6.5	4.74	0	1.3	0	1.59	0.27	0	0.16	1.89	15.29	12.21	0.78	0	0	0	0	0.18	0	0	0.09	1.54	0
		-8	40.02	15.39	59.53	27.94	60.83	16.57	23.19	1.86	61.56	2.99	16.11	0.7	45.61	11.09	69.04	57.42	17.49	52.22	1.18	1.24	2.12	13.92	0.79	39.37	59.29	8.41	18.25	0	48.11	4.53	2.46	7.46	29.32	51.93	36.62	37.21	5.16	1.39	0	61.49	5.67	29.95	8.42	30.13	37.16	0
		-7.5	62.5	63.34	76.39	38.63	82.31	38.36	64.54	44.62	89.23	33	56.08	50.75	69.06	52.69	76.27	74.77	51.43	65.44	45.8	35.6	35.13	41	43.17	70.55	80.41	28.85	62.14	29.12	77.55	8.52	19.97	40.05	58.58	70.45	58.07	56.71	43.14	34.77	29.3	88.6	41.67	65.32	43.89	77.8	76.27	1.03
		-7	86	83.41	86.26	66.7	88.24	58.35	78.89	78.68	97.57	65.36	75.85	79.48	72.87	75.53	95.31	86.19	67.49	78.6	77.98	64.15	57.2	57.31	72.37	79.51	93.14	59.56	87.04	62.23	85.67	31.29	69.38	76.24	84.02	84.33	69.95	73.55	74.88	65.84	67.92	101.46	57.45	89.03	97.56	105.09	95.32	63.6
		-6.5	94.35	91.79	88.96	74.03	94.32	71.09	83.78	84.26	97.57	74.38	82.66	84.97	78.71	87.38	98.19	91.12	74.44	82.83	88.29	72.5	65.42	70.48	77.01	83.08	97.06	76.44	92.89	70.05	92.23	48.07	92.45	89.81	95.87	91.05	74.16	81.51	81.05	74.62	78.71	111.22	63.65	99.83	119.73	115.54	103.29	75.81
		-6	99.64	97.32	89.63	79.4	95.03	73.03	85.37	85.48	97.57	81.96	89.06	85.59	83.39	88.15	100.82	96.16	77.89	83.08	94.11	76	86.89	76.39	78.54	87.12	99.24	81.01	95.51	75.36	Fema	60.59	103.85	96.23	103.63	96.21	75.55	88.11	85.87	74.62	80.24	114.8	69.33	107.24	131.49	124.03	110.5	81.99
		-5.5	99.64	97.32	89.63	79.4	95.03	73.03	85.37	85.48	97.57	81.96	89.06	85.59	83.39	88.15	100.82	96.16	77.89	83.08	94.11	76	87.35	76.39	78.54	87.12	99.24	81.01	95.51	75.36	96.65	66.85	105.84	96.23	105.62	96.21	75.55	88.11	85.87	74.62	80.24	114.8	69.33	107.24	131.49	125.64	110.5	85.35
	% U4669 preconstriction	Log [SNP]M	WKY												WKY - HT											SHRSP									SHRSP - HT
			Male						Female						Male						Female					Male					Female				Male					Female
		-10	100	100	100	100	100	100	100	100	100	100	100	100	100	100	100	100	100	100	100	100	100	100	100	100	100	100	100	100	100	100	100	100	100	100	100	100	100	100	100	100	100
		-9.5	100	100	88.1555	100	96.0202	100	98.501	100	100	97.2163	100	100	90.3875	88.9582	100	100	94.4963	100	100	100	100	100	100	100	100	100	100	100	82.8449	99.9302	100	100	100	97.8624	100	100	100	94.8249	100	100	100
		-9	98.7461	90.1379	73.103	100	83.5123	98.839	96.9536	100	97.901	86.7238	89.5472	100	45.3055	80.6768	53.3502	100	72.1867	95.5384	100	95.7416	96.018	95.0781	96.8644	100	92.5996	100	100	100	82.8449	99.639	100	100	96.8424	96.7936	100	100	100	84.2514	100	93.9887	94.9332
		-8.5	92.7116	67.6034	48.3652	96.167	46.6835	95.2012	90.9574	100	80.9386	63.2405	65.2879	66.8847	4.769	48.5307	9.98736	100	33.6118	83.4027	91.2115	84.0431	62.5562	70.7031	64.8943	100	86.7173	100	88.302	100	76.151	97.1633	100	95.9575	94.8436	87.9091	100	100	95.2775	69.0524	100	80.7138	48.771
		-8	85.9483	21.527	7.6496	91.4442	7.95957	90.3251	71.3733	100	1.14335	36.474	40.3577	24.2568	2.30999	16.8299	4.04551	87.0741	5.35626	68.5306	92.3039	33.2681	43.9306	28.125	6.54397	31.3018	82.2581	98.6299	76.6493	96.2981	61.0877	75.8169	96.1832	86.5597	76.5933	51.5698	91.5544	88.8105	78.9192	39.7589	56.3494	34.8153	12.7426
		-7.5	78.0564	4.71898	2.89945	73.1691	3.09539	72.2136	40.2321	73.935	1.12628	13.2049	5.31023	4.69679	2.30999	5.78807	4.04551	79.1779	3.09582	40.6901	90.3674	7.75004	13.9371	8.82812	3.20382	2.82051	72.0114	88.4432	43.5275	87.9201	52.4401	65.5775	85.8779	56.2409	23.5516	25.1169	80.2662	72.94	18.5979	24.2301	21.7231	8.70382	4.46313
		-7	56.0345	2.43902	2.89945	49.9658	3.09539	46.8266	20.2128	52.0179	1.12628	4.35403	2.62717	2.73484	2.30999	4.27426	4.04551	59.7079	3.09582	16.5973	10.8739	4.58476	3.91779	3.82812	3.20382	1.26233	43.074	61.6958	29.7665	33.3658	32.7769	34.2769	68.0344	30.298	9.06721	13.6273	54.42	57.5505	6.08569	13.8764	5.89654	0.062617	2.75981
		-6.5	26.6458	1.59067	2.89945	28.8159	3.09539	34.8297	12.7176	6.6704	1.12628	3.21199	2.62717	2.73484	2.30999	4.27426	4.04551	36.1276	3.09582	8.44735	3.22741	4.58476	1.99101	3.82812	3.20382	1.26233	30.74	29.0707	22.3986	11.3492	24.1293	25.7092	42.4141	15.5449	5.09849	9.41884	24.9261	41.0067	3.79747	10.5735	3.93041	0.062617	1.98361
		-6	6.03448	1.59067	2.89945	13.8946	3.09539	25.3096	10.4932	4.54036	1.12628	3.21199	2.62717	2.73484	2.30999	4.27426	4.04551	15.2515	3.09582	6.54372	-0.04965	4.58476	1.99101	3.82812	3.20382	1.26233	19.1651	11.2987	17.411	5.26059	17.5735	17.0656	13.0248	11.4607	5.09849	9.48564	7.73907	32.9913	3.06719	8.70136	2.06554	0.062617	1.96205
		-5.5	4.78056	1.59067	2.89945	9.92471	3.09539	20.4334	9.76789	2.35426	1.12628	3.21199	2.62717	2.73484	2.30999	4.27426	4.04551	7.62574	3.09582	6.54372	-0.04965	4.58476	1.99101	3.82812	3.20382	1.26233	14.611	5.0834	5.89436	5.26059	15.4817	11.9839	6.15458	9.83538	5.09849	9.48564	5.88235	30.9715	3.06719	8.70136	1.71392	0.062617	1.96205
		-5	4.78056	1.59067	2.89945	9.92471	3.09539	16.7957	9.76789	2.35426	1.12628	3.21199	2.62717	2.73484	2.30999	4.27426	4.04551	7.62574	3.09582	6.54372	-0.04965	4.58476	1.99101	3.82812	3.20382	1.26233	10.2467	5.10326	5.89436	5.26059	15.4817	8.64355	1.19275	8.16837	5.09849	9.48564	5.78377	26.2584	3.06719	8.70136	1.71392	0.062617	1.96205
		-4.5	4.78056	1.59067	2.89945	9.92471	3.09539	16.7957	9.76789	2.35426	1.12628	3.21199	2.62717	2.73484	2.30999	4.27426	4.04551	7.62574	3.09582	6.54372	-0.04965	4.58476	1.99101	3.82812	3.20382	1.26233	10.2467	5.10326	5.89436	5.26059	15.4817	8.64355	1.19275	8.23088	5.09849	9.48564	5.78377	21.2889	3.06719	8.70136	1.71392	0.062617	1.96205

## Sheet: Figure 4
Figure 4 - source dataset for panels A-E
	patientID	Age	Sex1M2F	Smoking	BMI	BMIclass	obese1Y2N	HTNcontrolled	SBP_av	DBP_av	PP_avg	HR_av	ACEi_1Y2N	ARB_1Y2N	ACEorARB_1Y2N	BB_1Y2N	CCB_1Y2N	MRA_1Y2N	Ab_1Y2N	D_loop_1Y2N	D_th_1Y2N	D_am_1Y2N	Meds_number	Cort_1Y2N	Dyslip_1Y2N	DM_1Y2N	CKD_1Y2N	p_urea_mmolL	p_creatinine_umolL	p_Na_mmolL	NT_pro_BNP_pgml	u_Alb_mgl	Tew_av	Epi_W_mgDWmg	Epi_Wperc	Epi_Na_mmolgDW	Epi_Na_mmolL	Epi_K_mmolgDW	Epi_K_mmolL	Epi_NaK_mmoll	Epi_NaK_RATIO	Derm_W_mgDWmg	Derm_Wperc	Derm_Na_mmolgDW	Derm_Na_mmolL	Derm_K_mmolgDW	Derm_K_mmolL	Derm_NaK_mmoll	Derm_NaK_RATIO
	1	56	1	0	32.6919	3	1	1	132	86.3333	45.6667	86.3333	1	2	1	2	1	2	2	2	1	2	3	2	2	2	2	10.1	95	138	40.3	0.54	11.6	2.45291	71.039	0.272101	110.93	0.0906075	36.9387	147.868	3.00307	1.58192	61.2691	0.207068	130.896	0.0332351	21.0093	151.906	6.2304
	2	41	1	0	34.8473	3	1	1	133.667	85.6667	48	88	2	2	2	2	1	2	2	2	2	2	1	2	2	2	2	5.8	87	140	22.8	1.77	15.2	2.45	71.0145	0.263313	107.475	0.0831238	33.9281	141.403	3.16772	1.76301	63.8075	0.223154	126.576	0.0369603	20.9644	147.54	6.03767
	3	62	2	0	36.6526	3	1	2	197.667	100	97.6667		2	1	1	2	2	2	2	2	2	2	1	2	2	2	2	4.5	59	138	43.9	8.99	8.5	2.45329	71.0421	0.270917	110.43	0.0575251	23.4482	133.878	4.70954	1.35394	57.5181	0.160462	118.514	0.0179963	13.2918	131.806	8.91639
	4	59	1	0	32.2266	3	1	2	151	82	69	65.3333	1	2	1	1	1	1	2	2	1	2	5	2	1	2	2	4.7	62	140	276.8	0.41	12.1	2.46286	71.1221	0.288946	117.321	0.0738066	29.9679	147.289	3.9149	1.96183	66.2371	0.242475	123.596	0.0439292	22.3919	145.988	5.51967
	5	43	1	0	48.2301	3	1	2	141.667	70.3333	71.3333	114.333	2	1	1	2	1	1	1	2	2	2	4	2	2	2	2	5.9	63	140	46.9	21.01	9.5	2.29843	69.6825	0.266449	115.926	0.0736498	32.0435	147.97	3.61778	1.90833	65.616	0.236195	123.77	0.030905	16.1948	139.965	7.64262
	6	66	1	0	34.916	3	1	2	169.667	94.3333	75.3333	64.3333	2	1	1	1	1	1	1	1	2	2	6	2	2	2	1	7.2	110	140	278.6	46.58	15.4	2.06122	67.3333	0.247668	120.156	0.0574168	27.8557	148.011	4.31351	1.96429	66.2651	0.239353	121.853	0.0313182	15.9438	137.796	7.64262
	7	54	1	0	35.1833	3	1	2	135.667	97	38.6667		1	2	1	2	2	2	1	2	1	2	3	2	1	2	2	5.4	86	138	29.8	2.27	11.4	2.69643	72.9469	0.329142	122.066	0.0776431	28.7948	150.861	4.23916	2.05988	67.319	0.251655	122.17	0.0459459	22.3051	144.475	5.47721
	8	50	1	0	30.4367	3	1	2	147	95.6667	51.3333	84	1	2	1	2	1	2	2	2	1	2	3	2	2	2	2	4	83	132	25.4	0.67	17.2	2.44751	70.9936	0.266751	108.988	0.0720665	29.4448	138.433	3.70145	1.85354	64.9558	0.229531	123.834	0.0245432	13.2413	137.076	9.35215
	9	62	2	0	49.301	3	1	2	221.333	124.333	97	102.667	1	2	1	2	1	1	1	2	2	2	4	2	2	2	2	6.5	68	141	157.4	88.25	n/a	2.55556	71.875	0.317167	124.109	0.0717565	28.0786	152.187	4.42005	2.36486	70.2811	0.293868	124.264	0.0328348	13.8844	138.149	8.94991
	10	65	1	1	30.3541	3	1	2	146.667	92.3333	54.3333	67.3333	1	2	1	1	1	1	2	2	2	2	4	2	1	2	1	11.2	127	139	529.3	644.45	13.1	2.44286	70.9544	0.293606	120.19	0.0703355	28.7923	148.982	4.17436	2	66.6667	0.2593	129.65	0.0313182	15.6591	145.309	8.27951
	13	76	2	2	42.5467	3	1	2	187.333	88.6667	98.6667	57	1	2	1	1	1	2	2	1	2	2	4	2	1	2	1	7.7	98	140	320.4	10.95	7.1	2.54795	71.8147	0.294947	115.759	0.0797078	31.2832	147.042	3.70035	1.36437	57.7055	0.158277	116.007	0.0148075	10.853	126.86	10.689
	14	65	1	0	21.7086	1	2	2	135	92.5	42.5		2	1	1	2	2	2	2	2	2	2	1	2	2	2	2	5.2	77	138	29.2	3.69	8.3	2.92366	74.5136	0.358603	122.655	0.0644295	22.0372	144.692	5.56581	1.90058	65.5242	0.248627	130.816	0.0320829	16.8805	147.696	7.74951
	15	42	1	0	28.4686	2	2	2	162.667	113	49.6667	70.6667	2	1	1	1	1	2	2	2	1	2	4	2	1	2	2	5.4	71	138	100.1	36.52	5.5	2.15323	68.2864	0.228886	106.299	0.0711606	33.0484	139.348	3.21648	1.58678	61.3419	0.193856	122.17	0.0287155	18.0967	140.267	6.75093
	16	65	1	0	29.7204	2	2	2	158	89.6667	68.3333	95.6667	1	2	1	2	1	2	2	2	1	2	3	2	1	2	2	8.4	99	139	71	3.37	6.9	2.9023	74.3741	0.31498	108.528	0.0911349	31.4009	139.929	3.45619	1.69231	62.8571	0.19046	112.544	0.03423	20.2268	132.771	5.56413
	17	51	2	0	45.0713	3	1	2	133.333	93	40.3333	84	2	2	2	1	1	2	1	2	1	2	4	2	2	2	2	4.9	49	140	150.3	7.15	13.9	2.76	tech	tech	tech	tech	tech	n/a	n/a	1.85	64.9123	0.234566	126.793	0.0338314	18.2872	145.08	6.93339
	18	42	1	1	28.5197	2	2	2	141	100.667	40.3333	87.6667	1	2	1	2	2	2	2	2	2	2	1	2	1	2	2	6	83	140	44.5	2.19	13.1	2.7947	73.6475	0.291662	104.362	0.0829968	29.6979	134.06	3.51413	2.30061	69.7026	0.266825	115.98	0.0471205	20.4817	136.462	5.66261
	19	40	2	0	31.7418	3	1	2	144.333	97.6667	46.6667	89	1	2	1	2	1	2	2	2	2	2	2	2	1	2	2					13.18	14.4	2.54237	71.7703	0.293053	115.268	0.0769464	30.2656	145.533	3.80853	1.10364	52.4634	0.136885	124.03	0.0184409	16.7092	140.74	7.4229
	20	63	1	2	34.2846	3	1	1	139	82.6667	56.3333	68.6667	2	1	1	1	1	2	2	2	2	2	3	2	1	2	1	7.2	122	141	355.9	23.08	10.4	3.39	tech	tech	tech	tech	tech	n/a	n/a	1.80986	64.411	0.216809	119.793	0.0354154	19.5681	139.361	6.12187
	21	79	2	1	29.9688	2	2	2	164.5	51	113.5	70	1	2	1	2	2	2	1	2	1	2	3	2	1	1	2	8.2	68	139	340.2	94.59	9.1	3.15079	75.9082	0.383189	121.617	0.0832253	26.4141	148.031	4.60424	1.376	57.9125	0.172015	125.011	0.0263336	19.1378	144.149	6.53215
	22	57	2	0	36.4328	3	1	2	166.333	96	70.3333	59	1	2	1	1	2	1	2	2	2	2	3	2	1	2	2	4.7	69	140	82	7.19	7.3	2.62766	72.434	0.33664	128.114	0.0625809	23.8162	151.93	5.37928	n/a	n/a	n/a	n/a	n/a	n/a	n/a	n/a
	23	59	1	1	36.26	3	1	2	152	91	61	63.3333	1	2	1	2	1	1	1	2	1	2	5	2	1	1	2	10.3	103	140	190.4	22.74	11.9	2.07031	67.43	n/a	n/a	n/a	n/a	n/a	n/a	1.57143	61.1111	0.201677	128.34	0.0224962	14.3158	142.656	8.96495
	24	65	1	1	41.966	3	1	2	138.333	97.6667	40.6667	100.667	2	1	1	2	1	2	2	2	1	2	3	2	1	2	2	4.4	73	140	28.6	34.19	11.9	2.41497	70.7171	0.280734	116.248	0.0765557	31.7005	147.948	3.66706	1.72694	63.3288	0.20016	115.905	0.027667	16.0209	131.926	7.23461
	25	72	1	0	29.5417	2	2	2	94.6667	93.3333	43.3333	62.3333	2	1	1	1	2	1	2	2	2	2	3	2	1	2	2	7.4	85	140	59.8	3.67	8.1	2.56897	71.9807	0.326229	126.988	0.0661463	25.7482	152.737	4.93193	1.77119	63.9144	0.240199	135.615	0.0294456	16.6248	152.239	8.15738
	26	70	2	0	35.208	3	1	2	151.5	82	69.5	72.5	2	2	2	2	2	2	2	2	2	2	0	2	2	2	2	4.4	54	141	72.9	1.05	7.8	3.05607	75.3456	0.371962	121.712	0.0908326	29.722	151.434	4.09502	1.55897	60.9218	0.20299	130.207	0.0281342	18.0466	148.254	7.21506
	27	54	2	2	28.8519	2	2	2	143.5	98	45.5	82	2	1	1	2	2	2	2	2	2	2	1	2	1	2	2	4.8	54	140	46	20.48	9.2	2.92079	74.4949	0.371449	127.174	0.0734376	25.1431	152.317	5.05801	1.13312	53.1202	0.12693	112.018	0.0243434	21.4836	133.502	5.21414
	28	59	1	2	19.5824	1	2	1	134	83.6667	50.3333	63	1	2	1	1	1	2	2	2	2	2	3	2	2	2	2					0.58	9.5	2.5463	71.8016	0.296022	116.256	0.0663096	26.0416	142.298	4.46425	1.50394	60.0629	0.177002	117.693	0.024119	16.0372	133.73	7.3387
	29	55	1	0	28.225	2	2	2	158.667	90	68.6667	61	2	1	1	2	1	1	2	2	1	2	4	2	1	2	2	4.8	63	140	48.4	23.38	10.1	2.49231	71.3656	0.286078	114.784	0.0600065	24.0767	138.861	4.76744	2.03846	67.0886	0.274413	134.617	0.0288376	14.1467	148.764	9.5158
	30	44	1	0	28.3393	2	2	2	161.667	105.333	56.3333	68.6667	1	2	1	2	1	2	2	2	1	2	3	2	1	2	2	4.6	79	139	24.4	5.08	5.7	2.53714	71.7286	0.242341	95.5174	0.0971909	38.3072	133.825	2.49346	1.46763	59.4752	0.186331	126.961	0.035522	24.2037	151.165	5.24552
	31	75	1	0	20.8653	1	2	2	135	91.3333	43.6667	68.6667	2	2	2	2	2	2	2	2	2	2	0	2	2	1	2	5.2	70	142	42.3	3.6	3.6	3.07207	75.4425	0.337985	110.019	0.103689	33.7521	143.771	3.25961	1.52133	60.3383	0.208442	137.013	0.0242674	15.9515	152.965	8.58936
	32	77	2	1	30.2663	3	1	2	150	84.3333	65.6667		2	1	1	2	1	2	2	2	2	2	2	2	1	1	2	6.9	70	142	102.6	5.16	5.2	2.71333	73.07	0.341453	125.843	0.0682042	25.1367	150.979	5.00633	1.69683	62.9195	0.234389	138.134	0.0281342	16.5804	154.714	8.33112
	33	58	2	1	38.767	3	1	2	163.667	94.6667	69	77.3333	2	1	1	2	1	2	2	2	2	2	2	2	1	2	2	3.8	67	140	44.8	7.71	7.5	2.65766	72.6601	0.2939	110.586	0.0743103	27.9608	138.547	3.95504	1.05981	51.4518	0.116909	110.311	0.0177185	16.7186	127.03	6.59814
	34	45	2	0	35.2617	3	1	1	126.333	85.6667	40.6667	87.3333	1	2	1	2	1	2	2	2	2	2	2	2	2	2	2	4.6	70	139	47.2	9.47	7.9	2.3354	70.0186	0.233021	99.7774	0.0953164	40.8137	140.591	2.44471	n/a	n/a	n/a	n/a	n/a	n/a	n/a	n/a
	35	44	2	0	36.8399	3	1						2	1	1	2	2	2	2	2	2	2	1	2	2	2	2	5.9	63	142	40.4		7.5	2.35882	70.2277	0.270578	114.709	0.0759774	32.2099	146.919	3.56129	n/a	n/a	n/a	n/a	n/a	n/a	n/a	n/a
	36	48	2		50.6329	3	1	2	140.667	96.6667	44	99.6667	1	2	1	1	1	2	2	2	1	2	4	2	1	2	2	4.8	63	140	79.6	16.47	10.7	2.35628	70.2051	0.249624	105.94	0.0724842	30.7622	136.702	3.44385	1.22137	54.9828	0.123103	100.79	0.0258255	21.1446	121.935	4.76671
	38	82	1	0	25.1865	2	2	2	148	87.6667	60.3333	82	1	2	1	2	2	2	2	2	2	2	1	1	1	1	2	5.5	88	143	960.9	7.29	8.9	2.7251	73.1551	0.32233	118.282	0.0662341	24.3052	142.587	4.86652	0.972441	49.3014	0.115436	118.708	0.0122395	12.5864	131.294	9.43145
	39	54	1	0	45.1211	3	1	1	127	86.3333	40.6667	69.3333	2	1	1	2	2	2	2	2	1	2	2	2	1	1	2	3.9	72	138	24.4	10.77	15.1	2.43252	tech	0.209147	tech	0.0662951	27.2537	n/a	3.15478	0.8125	44.8276	0.0772545	95.0825	0.0191613	23.5831	118.666	4.03181
	40	48	1	0	28.4401	2	2	2	162.667	105.667	57		2	1	1	2	1	2	2	2	2	2	2	2	1	2	2	4.9	86	141	80.2	7.55	9.9	2.30435	69.7368	0.265238	115.103	0.0644974	27.9894	143.093	4.11239	1.56869	61.0697	0.199844	127.395	0.025123	16.0153	143.41	7.95459
	41	61	2	0	25.5456	2	2	1	128.333	77.6667	50.6667	67	1	2	1	2	1	2	2	2	2	2	2	2	2	2	2	7.3	65	138	23	1.15	6.4	2.35326	70.1783	0.258855	109.999	0.0722816	30.7155	140.714	3.58121	1.43116	58.8674	0.173517	121.242	0.0278284	19.4447	140.687	6.23524
	42	39	2	0	27.4348	2	2	2	151	94.3333	56.6667	95.3333	2	2	2	2	2	2	2	2	1	2	1	2		2	2	3.4	58	139	45.1	7.89	7.3	2.43548	70.892	0.249933	102.622	0.0886929	36.417	139.039	2.81796	1.74583	63.5812	0.207689	118.963	0.0380984	21.8225	140.785	5.45138
	43	23	2	0	33.6793	3	1	1	136.333	81.3333	55		2	2	2	2	2	2	2	2	2	2	0	2	1	2	2	3.2	39	140	30.7	2.3	21.5	2.24627	69.1954	0.231282	102.963	0.079211	35.2634	138.226	2.91982	1.36275	57.6763	0.162893	119.533	0.0233073	17.1032	136.636	6.98895
	44	76	1		25.7276	2	2	2	170	79	91	64	1	2	1	1	2	2	2	1	2	2	3	2	1	2	2	5.4	89	144	1028.3	53.1	20.3	2.57558	72.0325	0.265535	103.097	0.08699	33.7749	136.872	3.05248	1.91333	65.6751	0.254114	132.812	0.0304787	15.9297	148.742	8.3374
	45	40	1	0	31.3119	3	1	2	146.333	99.6667	46.6667		2	1	1	2	2	2	2	2	2	1	2	2	2	2	2	5.4	84	139	10.7	3.77	10.4	2.20395	68.7885	0.229648	104.198	0.0816094	37.0288	141.227	2.81399	1.79648	64.2408	0.219783	122.341	0.0307851	17.1363	139.477	7.13928
	46	85	1	1	37.1135	3	1	2	148.333	78.3333	70	65	2	1	1	1	1	2	2	2	2	1	4	2	1	1	1	10.7	128	146	1695.9	27.55	11.6	2.84541	73.995	0.357748	125.728	0.0642503	22.5803	148.309	5.56804	1.40659	58.4475	0.186164	132.351	0.0211007	15.0013	147.352	8.82265
	47	55	1	0	32.4584	3	1	2	146	90	56		1	2	1	1	1	2	2	2	1	1	5	2	2	2	2					14.22	11.1	2.02899	66.9856	0.226942	111.85	0.0611613	30.1438	141.994	3.71054	2.06081	67.3289	0.260849	126.576	0.0259481	12.5912	139.167	10.0527
	49	44	2	0	19.2744	1	2	1	107.333	72	35.3333	48	2	1	1	2	2	2	2	2	2	2	1	2	2	2	2	5	65	139	108.2	0.55	12.2	2.61146	72.3104	0.286749	109.804	0.0781959	29.9433	139.747	3.66706	1.45714	59.3023	0.173753	119.242	0.0208997	14.3429	133.585	8.31365
	50	76	2	0	25.8166	2	2	1	115.667	70	45.6667	61.3333	2	2	2	1	2	2	2	2	1	2	2	2	1	2	2	5.9	77	144	270.4	3.67	10.5	2.83	73.8903	0.345803	122.192	0.0716144	25.3054	147.497	4.82868	1.33962	57.2581	0.16904	126.185	0.0184023	13.7369	139.922	9.18584
	51	50	2	2	36.3119	3	1	1	132.5	72.5	60	70	2	2	2	2	2	2	2	2	2	2	0	2			2	5.7	65	143	37.4	1.08	15.6	2.45109	71.0236	0.244672	99.8217	0.0840968	34.31	134.132	2.9094	0.648289	39.331	0.0548139	84.5516	0.016688	25.7416	110.293	3.28463
	52	65	1	0	37.9798	3	1	2	159.333	76.3333	83	77.6667	1	2	1	2	1	2	1	2	2	2	3	2	2	2	2	4	48	132	216	31.59	11.5	2.41709	70.7353	0.272131	112.586	0.0591217	24.4599	137.046	4.60289	1.23778	55.3128	0.144432	116.687	0.0260085	21.0123	137.699	5.55326
	53	64	2	0	31.0827	3	1	1	139.333	89	50.3333		1	2	1	2	2	2	2	2	2	2	1	2	1	2	2	6	53	143	155.7	4.46	18.2	2.45366	71.0452	0.280079	114.148	0.0704915	28.7291	142.877	3.97324	1.53221	60.5088	0.171106	111.673	0.0210022	13.7071	125.38	8.14709
	54	45	1	0	29.5848	2	2	2	164	113	51	63.6667	2	2	2	2	2	2	2	2	2	1	1	2	2	2	2	6.1	84	140	95.5	6.67	22.9	2.49296	71.371	0.374474	tech	0.0936606	tech	n/a	3.9982	1.26136	55.7789	0.146234	115.933	0.0311714	24.7125	140.646	4.69127
	57	41	1	2	23.3561	1	2	2	175.667	104	71.6667	78.6667	2	1	1	2	1	2	2	2	1	2	3	2	2	2	2	4.2	50	141	47.2	0.63	14.1	2.44	70.9302	0.225098	92.2532	0.117652	48.2181	140.471	1.91325	1.42802	58.8141	0.176837	123.834	0.0345109	24.1671	148.001	5.1241
	59	47	2	2	36.2923	3	1	2	145	94	51	65.6667	2	1	1	2	2	2	2	2	2	2	1	2	1	2	2	5	76	143	69.8	1.31	10.9	2.63924	72.5217	0.284934	107.961	0.0825572	31.2807	139.241	3.45135	1.20812	54.7126	0.12155	100.611	0.0187978	15.5595	116.17	6.46617
	60	28	1	1	31.0251	3	1	2	141.5	92	49.5	74	2	2	2	2	2	2	2	2	2	2	0	2	1	2	2	6	65	140	31.7	6.09	10.8	2.17284	68.4825	0.225541	103.8	0.0678884	31.2441	135.044	3.32223	1.89474	65.4545	0.23148	122.17	0.0297496	15.7012	137.871	7.78095
	61	83	2	0	28.8033	2	2	2	148	67.3333	80.6667	79.6667	2	1	1	2	1	2	2	2	1	2	3	2	2	2	1	10.7	105	141	404.1	2.94	10	2.92632	74.5308	0.324512	110.894	0.0787489	26.9106	137.805	4.12084	1.0847	52.0315	0.10281	94.7817	0.0154892	14.2797	109.061	6.63751
	63	77	1	1	26.3624	2	2	2	168.667	84	84.6667	83.3333	1	2	1	2	1	2	2	2	2	2	2	2	1	2	2	7.6	85	141	348.6	44.35	12.8	2.98473	74.9042	n/a	n/a	n/a	n/a	n/a	n/a	1.47303	59.5638	n/a	n/a	n/a	n/a	n/a	n/a
	64	49	2	0	50.7704	3	1	2	154.333	93.6667	60.6667	114	2	1	1	2	1	2	2	2	2	2	2	2	2	2	2	2.8	74	138	97.9	67.8	12.9	2.81884	73.814	0.309681	109.861	0.0778417	27.6148	137.476	3.97834	n/a	n/a	n/a	n/a	n/a	n/a	n/a	n/a
	65	61	1	1	30.3715	3	1	2	150	55.6667	94.3333	59.6667	2	1	1	2	1	2	1	2	2	2	3	2	2	1	1	11.2	132	141	308.5	362.3	11.4	2.68874	72.8905	0.324068	120.528	0.0745277	27.7184	148.246	4.34829	2.49462	71.3846	0.346805	139.021	0.0275292	11.0354	150.056	12.5977
	66	71	2	0	25.1712	2	2	1	129.667	80.6667	49	57.3333	1	2	1	1	2	2	2	2	2	2	2	1	2	2	2	5.3	73	140	49.5	1.46	13.2	1.78125	64.0449	0.194831	109.379	0.0661616	37.1433	146.522	2.94478	1.32973	57.0766	0.126793	95.3522	0.0227355	17.0978	112.45	5.57686
	67	38	2	1	45.3168	3	1	1	131	88.6667	42.3333	104.333	1	2	1	2	1	2	2	2	1	2	3	2	2	2	2	3.7	64	140	60.6	6.17	n/a	2.62712	72.4299	0.258034	98.2194	0.0751402	28.6017	126.821	3.43404	1.08615	52.0649	0.108261	99.6741	0.0191313	17.6138	117.288	5.65887
	68	33	2	0	24	1	2	1	116.333	75.6667	40.6667	69.3333	2	1	1	2	2	2	2	2	2	2	1	2	2	2	2	3.6	69	140	26.7	1.8	12.4	2.87963	74.2243	0.280919	97.5539	0.105385	36.5967	134.151	2.66565	1.29082	56.3474	0.139623	108.166	0.0214595	16.6248	124.791	6.50634
	70	86	1	0	25.695	2	2	2	164.667	84.3333	80.3333	125.667	1	2	1	2	1	2	2	2	1	2	3	2	1	2	2	6	73	140	177.8	39.74	17.6	3.43151	77.4343	0.431248	125.673	0.0595619	17.3573	143.03	7.24033	1.16421	53.7938	0.129629	111.345	0.0138598	11.9049	123.25	9.35286
	71	22	2	0	22.6429	1	2	2	145	108.333	36.6667	86.6667	1	2	1	2	1	2	2	2	2	2	2	2	2	2	2	3.9	77	143	144	4.66	14	2.28249	69.5353	0.224858	98.5146	0.0838102	36.7188	135.233	2.68295	1.14164	53.3069	0.131514	115.197	0.0233123	20.42	135.617	5.64141
	72	74	2	0	22.6368	1	2	2	176.667	92	84.6667	74.3333	2	2	2	2	2	2	2	2	2	2	0	2	1	2	1	6.5	98	144	466	37.95	8.8	3.0495	75.3056	0.322999	105.918	0.0860993	28.2339	134.152	3.75147	1.21495	54.8523	0.168983	139.086	0.0230727	18.9906	158.076	7.32393
	75	59	1	1	27.648	2	2	2	142.667	86	56.6667	74	2	1	1	2	2	2	2	2	2	2	1	2	1	1	2	5.7	113	140	245.2	7.05	13.9	2.66667	72.7273	0.31173	116.899	0.0738878	27.7079	144.607	4.21896	1.92511	65.8133	0.241111	125.245	0.0257794	13.3911	138.636	9.35286
	76	59	1	2	30.0838	3	1	2	161.667	95	66.6667	113.333	1	2	1	2	1	2	2	2	1	2	3	2	1	2	2	9.1	103	145	64.7	1.26	9.4	2.7963	73.6585	0.33378	119.365	0.0757824	27.101	146.466	4.40446	0.651852	39.4619	0.0778268	119.393	0.00880497	13.5076	132.901	8.83896
	77	74	2	2	29.075	2	2	1	136	84	52	91	2	1	1	2	1	2	1	1	2	2	4	2	1	2	2	4	75	144	55	24.03	6.5	2.83673	73.9362	0.27796	97.986	0.0782956	27.6006	125.587	3.55014	1.33577	57.1875	n/a	n/a	0.0226922	16.9881	n/a	n/a
	78	35	2	0	27.8896	2	2	1	121.667	89	32.6667	84.6667	2	2	2	2	2	2	2	2	2	2	0	2	2	2	2	4.7	62	141	113.9	1.49	10.6	2.34	70.0599	0.263593	112.647	0.0736605	31.4788	144.125	3.57848	0.737564	42.4482	0.0511312	tech	0.0120765	tech	n/a	4.23395
	79	79	1	0	29.4409	2	2	2	146	88	58	83	1	2	1	2	2	2	2	2	2	2	1	2	1	2	2	7.2	86	140	35	1.78	12.2	2.3972	70.564	0.256105	106.835	0.078881	32.9055	139.741	3.24673	1.70342	63.0098	0.204391	119.988	0.028161	16.532	136.52	7.25795
	81	68	2		43.3753	3	1	2	164.333	91.6667	72.6667	103.333	2	2	2	2	2	2	2	2	1	2	1	2	2	2	2	3	54	137	45.9	1.5	10.5	2.35961	70.2346	0.257126	108.97	0.0648863	27.4988	136.469	3.96272	0.951157	48.7484	0.0929622	97.736	0.0244457	25.701	123.437	3.80281
	82	62	2	0	17.364	1	2	2	178.333	97	81.3333	83	2	2	2	2	2	2	2	2	2	2	0	2	1	2	2	4.1	48	142	124.9	3.78	10.3	2.18143	68.5676	0.268052	122.879	0.0686736	31.4809	154.36	3.90328	1.98639	66.5148	0.226363	113.957	0.0330581	16.6423	130.599	6.84742
	83	70	1	0	29.0543	2	2	2	147	91.3333	55.6667	74.3333	2	1	1	2	1	2	2	2	2	2	2	2	1	2	2	5.1	68	143	34.8	11.51	12.8	2.9087	74.416	0.346086	118.983	0.0795097	27.3352	146.318	4.35275	0.942792	48.5277	0.0995252	105.564	0.0159019	16.8669	122.431	6.25868
	84	63	2	1	26.2543	2	2	1	139.667	74.6667	65	71	1	2	1	2	1	2	2	2	1	2	3	2	1	1	2	5.6	55	142	60.1	1.68	11.9	2.45223	71.0332	0.276359	112.697	0.0838976	34.2128	146.91	3.29401	1.27439	56.0322	0.148988	116.909	0.0211864	16.6248	133.534	7.03222
	86	54	2	0	42.2926	3	1	1	101.333	78.3333	56.3333	63.6667	2	2	2	2	2	2	1	2	1	2	2	2	2	2	2	5	55	137	132.9	19.16	11.8	2.36478	70.2804	0.270831	114.527	0.0836466	35.3718	149.899	3.23781	2.228	69.0211	0.17397	tech	0.0354772	tech	n/a	4.90371
	88	70	1		28.5949	2	2	2	154.333	75	79.3333	61.3333	1	2	1	1	1	2	2	2	2	2	3	2	1	2	2	4.8	77	142	118.8	2.08	11.6	2.57237	72.0074	0.287596	111.802	0.0908641	35.3231	147.125	3.16513	2.176	68.5139	0.268448	123.368	0.0387689	17.8166	141.184	6.92431
	89	61	1	1	25.5792	2	2	2	158	96	62	72.5	2	2	2	2	2	2	2	2	2	1	1	2	1	2	2	5.2	81	141	71.8	2.26	9.2	2.37681	70.3863	0.288405	121.341	0.0759883	31.9707	153.312	3.79539	2.26331	69.3563	0.242894	107.318	0.0267816	11.8329	119.151	9.06944
	90	76	2	1	31.4009	3	1	2	188.333	81.3333	107	51.5	2	1	1	1	2	2	1	2	2	2	3	2	1	2	2	3.5	49	130	453.1	53.98	12.3	2.85455	74.0566	0.336115	117.747	0.0790548	27.6944	145.441	4.25166	2.46957	71.1779	0.237966	96.3594	0.0318039	12.8783	109.238	7.48229
																																		tech = technical error
[truncated: 43 more columns]

## Sheet: Supp Figure 1
Supplemental Figure 1
	Baseline SBP		WKY		SHRSP			ΔSBP (week 3 - baseline; mmHg)			Female				Male
			Female	Male	Female	Male					WKY	WKY_HS	SHRSP	SHRSP_HS	WKY	WKY_HS	SHRSP	SHRSP_HS
			143.5	160	166.1	184.1					-0.1	27.8	-3.6	18.3	-3	49	17.7	53.8
			165.2	140.3	139.8	213.1					-36.2	16.2	8.4	29.2	58	-9.3	34.5	73.6
			142.2	138	177.3	151.7					-12.2	23.8	-13.7	1.7	3.3	12.3	8.3	61.8
			126	158.3	160.7	155.7					22.5	22.3	-22.3	-13.8	-10.9	-6.8	10.7	39.2
			133.2	179	195.5	160.7					32	51	-21	36	25.3	33.9	9	15.6
			120	179	147.3	161					5.6	9.6	-3.2	47.8	32.5	3.7	57.4	36.4
			133.5	166.5	146.2	174.2					28.4	40.4	2.3	-9	35.5	30	9.5	43.5
			126.8	124	148.2	204.4					-18.9	13.2	5.4	41.8	-58.6*	-39.3	-23.7	25
			114.7	154.3	144.5	190.6					0.8	22.8	28	20.7
			113.3	139.8	145.3	201.4						14.8	-1.1	27.1
			141.2	159.8	152.3	213.5
			148.8	166.3	135.8	173
			160.9	146	148.3	170
			119.1	121.7	121.7	193.5					* automatically identified outliers
			129.3	162.8	156.3	177.3
			141.3	171.3	141	185
			116.7		146.1
			124.2		142.1
			125.5		145.7
					145.2

## Sheet: Supp Figure 2
Supplemental Figure 2
	Panel A		ECV%	[Na]	[K]
			85	123.9	24.944
			80	117.2	31.712
			75	110.5	38.48
			70	103.8	45.248
			65	97.1	52.016
			60	90.4	58.784
			55	83.7	65.552
			50	77	72.32
			45	70.3	79.088
			40	63.6	85.856
			35	56.9	92.624
			30	50.2	99.392
			25	43.5	106.16
			20	36.8	112.928
			15	30.1	119.696
			10	23.4	126.464
			5	16.7	133.232
			general model as per:Rossitto, G., Touyz, R. M., Petrie, M. C. & Delles, C. Much Ado about N...atrium: modelling tissue sodium as a highly sensitive marker of subclinical and localized oedema. Clinical science 132, 2609-2613 (2018)
			Tissue specific values as per: Supplemental Table 1
			Liver		Lung		Skin
	Panel B, left		Na+	W	Na+	W	Na+	W
			10.28	4.84	14.84	7.94	20.69	14.15
			Liver		Lung		Skin
	Panel B, right		Na+	W	Na+	W	Na+	W
			2.12	1	1.87	1	1.46	1

## Sheet: Supp Figure 3
Supplemental Figure 3			SKIN							LIVER
		Fat content (%WW)		WKY		SHRSP			Fat content (%WW)		WKY		SHRSP
				NS	HS	NS	HS				NS	HS	NS	HS
			Female	19.16	15.15	20.33	18.42			Female	6.5	5.19	5.74	5.29
				17.38	3.19	27.99	21.02				5.05	6.79	6.05	6.31
				18.75	17.97	20.61	20.85				5.3	5.88	6.11	5.8
				28.84	13.31	20.63	23.98				4.91	4.4	6.48	5.33
				12.97	13.86	26.12	21.9				4.61	4.89	5.05	6.5
				13.04	24	19.17	27.95				6.02	6.08	6.91	7.14
				16.58	19.54	64.18	13.85				5.6	4.76	5.52	5.07
				21	12.89	22.13	17.14				4.6	4.61	4.83	4.36
					11.55	23.38	23.84				6.85*	5.01	5.87	4.83
					13.28	21.95	13.19					4.68	5.23	4.76
			Male	13.79	13.16	23.64	34.6			Male	5.47	6.79	5.92	5.23
				16.17	6.42	25.67	11.16*				5.43	5.1	5.52	5.34
				15.33	13.11	18.55	21.56				4.71	4.9	4.53	5.69
				19.46	14.68	17.6	16.39				4.68	6.11	5.11	5.76
				17.81	4.86	20.74	17.56				4.8	4.24	4.68	4.76
				10.61	17.69	19.92	18.8				4.89	5.73	5.23	6.45
				15.38	10.37		19.38				6.93*	4.42	5	3.53*
				17.29	13.69						4.55	4.59		5.04
			* automatically identified outliers							* automatically identified outliers

## Sheet: Supp Figure 4
Supplemental Figure 4				SKIN			LIVER			LUNG			SK MUSCLE			MYOCARDIUM
				Skin_mg/DW	Na content		Liver_W	Na content		Lung_W	Na content		Skm_W	Na content		Myo_W	WKY
		WKY		1.75	0.1452		2.21	0.0696		3.76	0.2642		3.14286	0.057		3.04	0.1408
		WKY		1.61	0.1606		2.14	0.0647		3.94	0.3137		3.10448	0.051		3.16	0.1278
		WKY		1.38	0.1311		2.18	0.0829		4	0.2987		3.05455	0.087		2.99	0.1115
		WKY		1.11	0.0997		2.23	0.0687		3.89	0.2874		3.15603	0.061		3.02	0.1162
		WKY		1.19	0.1082		2.3	0.0724		3.67	0.2664		2.9625	0.079		2.96	0.1065
		WKY		1.75	0.1825		2.2	0.0802		3.79	0.2738		3.22105	0.072		3.06	0.1146
		WKY		1.54	0.1295		2.31	0.077		3.89	0.2743		3.02941	0.058		3.09	0.1325
		WKY		1.55	0.1372		2.2	0.069		3.97	0.277		3.11765	0.052		3.08	0.1114
		WKY HS		1.67	0.1411		2.2	0.0706		4.04			3.20588	0.065		3.01	0.1196
		WKY HS		1.73	0.1661		2.14	0.0652		4.12	0.3287		2.97163	0.064		3.03	0.1137
		WKY HS		1.58	0.1373		2.18	0.0717		4	0.2481		3.16102	0.082		2.86	0.1073
		WKY HS		1.54	0.1406		2.4	0.0724		4.04	0.2855		3.17164	0.062		3.14	0.1068
		WKY HS		1.96	0.1944		2.44	0.0667		4.07	0.2877		3.22727	0.202*		3.3	0.1445
		WKY HS		1.37	0.1113		2.28	0.08		3.98	0.2835		2.98667	0.065		3.17	0.1291
		WKY HS		2.45	0.2395		2.14	0.0756		4.12	0.3186		3.11811	0.072		3.19	0.157
		WKY HS		1.73	0.1604		2.21	0.0732		3.93	0.2913		3.09091	0.07		3.13	0.1533
		SHRSP		1.24	0.0944		2.22	0.0891		4.21	0.322		2.95652	0.068		3.12	0.1229
		SHRSP					2.2	0.0685			0.2693		3.10526	0.069		3.1	0.1121
		SHRSP		1.08	0.0867		2.15	0.0637		3.95	0.3042		3.13208	0.063		3.11	0.1317
		SHRSP		1.32	0.1137		2.17	0.0582		4.46	0.392		2.576	0.058		3.08	0.122
		SHRSP		1.45	0.1255		1.99	0.0587		3.79	0.3099		3.03279	0.061		3.08	0.1123
		SHRSP		1.18	0.0844		1.99	0.0654		3.96	0.3117		2.93966	0.061		3.23	0.1292
		SHRSP		1.35	0.2488*		2.14	0.0665		4.03	0.3506		3.09701	0.067		3.16	0.1287
		SHRSP											3.10084	0.112
		SHRSP HS		1.14	0.0868		2.56	0.0894		4.57	0.4038		3.02941	0.067		3.29	0.1231
		SHRSP HS		1.41	0.1252		2.27	0.0601		4.48	0.3556		2.90805	0.073		3.14	0.119
		SHRSP HS					2.15	0.0698		5	0.4929		2.96721	0.073		3.02	0.1267
		SHRSP HS		1.35	0.1201		2.17	0.0752		4.01	0.3002		2.95455	0.079		3.16	0.1331
		SHRSP HS		1.51	0.1147		2.35	0.078		4.22	0.3154		3.02609	0.059		3.07	0.1157
		SHRSP HS		1.47	0.1446		2.22	0.0686		3.82	0.3055		3.00752	0.082		3.01	0.1154
		SHRSP HS		1.46	0.1132		4.03*	0.087		4.11			3.07547	0.079		3.17	0.1284
		SHRSP HS		1.42	0.1318		2.19	0.0807		4.64	0.4274		3.15894	0.09
		WKY		1.61	0.1447		2.25	0.073		3.96	0.2786		3.09524	0.075		3.17	0.169
		WKY		1.63	0.1606		2.34	0.0776		4.43	0.3299		3.1954	0.087		2.97	0.1344
		WKY		1.51			2.28	0.0723		4.25	0.3191		3.12687	0.086		3.05	0.1335
		WKY		1.8	0.1783		2.3	0.0825		4.02	0.2952		2.82474	0.105		3.05	0.1253
		WKY		1.21	0.1261		2.27	0.0767		3.96	0.269		3.21277	0.108		2.95	0.1164
		WKY		1.84	0.2064		2.38	0.0939		4.03	0.241		3.09901	0.061		2.99	0.1223
		WKY		2.04	0.1991		2.35	0.0755		3.88	0.2461		3.10219	0.073		3	0.1154
		WKY		1.81	0.1856		2.38	0.083		3.86	0.2591					2.85	0.1179
		WKY		1.27	0.1161		2.34	0.0856		3.75	0.2759		2.51493	0.08		3.08	0.1362
		WKY HS		1.75	0.1487		2.31	0.0841		4.13	0.2955		2.98889	0.077		3.03	0.1274
		WKY HS		1.74	0.1603		2.2	0.0717		4.05	0.292		3.125	0.089		3.15	0.1367
		WKY HS		1.52	0.1487		2.2	0.0758		4.06	0.2929		3.11594	0.074		2.91	0.1114
		WKY HS		1.71	0.1639		2.44	0.0977		3.82	0.2696		3.11538	0.081		3.03	0.1184
		WKY HS		1.73	0.1479		2.3	0.0745		3.88	0.2587		3.03817	0.07		2.96	0.1066
		WKY HS		1.27	0.1389		2.29	0.0746		3.98	0.2586		3.07299	0.119		3.08	0.1253
		WKY HS		1.42	0.1357		3.51*	0.1679*		3.81	0.2221		2.8843	0.071		3.13	0.1302
		WKY HS		1.67	0.1687		2.4	0.074		3.98	0.2742		3.17105	0.115		3.03	0.1193
		WKY HS		1.8	0.1591		2.24	0.0733		3.96	0.2732		2.75424	0.116		3.35	0.1518
		WKY HS		1.65	0.1402		2.35	0.0789		3.88	0.3029		2.91875	0.072		3.17	0.1352
		SHRSP		1.51	0.1358		2.28	0.0723		4.36	0.2789		2.95455	0.089		3.1	0.148
		SHRSP		1.26	0.118		2.16	0.0646		4.07	0.269		2.82883	0.094		3.08	0.1283
		SHRSP		1.18	0.2217*		2.27	0.0765		4.13	0.3369		2.93151	0.084		3.19	0.1633
		SHRSP		1.36	0.1305		2.27	0.0744		3.96	0.273		2.27014218*	0.083		2.99	0.1186
		SHRSP		1.24	0.1121		1.99	0.0617		4.34	0.3575		3.19118	0.082		3	0.1157
		SHRSP		1.48	0.1415		2.14	0.0636		4.47	0.364		3.02459	0.09		3.09	0.1159
		SHRSP		1.27	0.0788*		2.22	0.0762		3.55	0.2394		3.08219	0.107		3.15	0.1246
		SHRSP		1.28	0.1078		2.25	0.0699		5.47	0.4698		3	0.087		3.08	0.1292
		SHRSP		1.28	0.1056		2.23	0.0658		3.7	0.3239		3.10236	0.088		3.25	0.1316
		SHRSP		1.2	0.1142		2.22	0.0692		4.05	0.3495		3.05217	0.083		3.03	0.1217
		SHRSP HS		1.66	0.161		2.19	0.0663		4.37	0.3176		2.95349	0.122		3.04	0.1296
		SHRSP HS		1.51	0.1389		2.22	0.069		4.45	0.3806		2.95161	0.127		3.11	0.1503
		SHRSP HS		1.44	0.149		2.08	0.0682		4.15	0.2958		3.10897	0.112		2.95	0.1187
		SHRSP HS		1.34	0.1265		2.34	0.0718		5.17	0.4604		3.02273	0.107		3.09	0.1379
		SHRSP HS		1.33	0.1334		2.35	0.0796		4.81	0.3879		2.992	0.114		3.01	0.1154
		SHRSP HS		1.38	0.1394		2.18	0.0682		5.23	0.4464		2.91736	0.119		3.21	0.1347
		SHRSP HS		1.91	0.2056		2.32	0.0827		3.94	0.2738		2.98758	0.118		3.17	0.1297
		SHRSP HS		1.6	0.1386		2.31	0.0715		4.08	0.3135		2.43077	0.099		3.12	0.1242
		SHRSP HS		1.36	0.1237		2.45	0.0716		5.33	0.5014		3.29134	0.111		3.15	0.1279
		SHRSP HS		1.81	0.1685		2.33	0.0762		4.37	0.3627		3.05556	0.113		3.05	0.1231
		* automatically identified outliers

[truncated: 15 more sheets: Supp Figure 5, Supp Figure 6, Supp Figure 7, Supp Figure 8, Supp Figure 9, Supp Data 1 - SKIN, Supp Data 1 - LIVER, Supp Data 1 - LUNG, Supp Data 1 - SKELETAL MUSCLE, Supp Data 1 - MYOCARDIUM, Supp Table 1, Supp Table 2, Supp Table 3, Supp Table 4, Supp Table 5 ]
